# Supplementary material for: Effects of COVID-19 pandemic lockdowns on college students’ physical fitness: A comparative study
Source: PLoS One. 2025 Nov 4;20(11):e0335309. doi: 10.1371/journal.pone.0335309 (PMC12585018; doi:10.1371/journal.pone.0335309)
Supplement: S1 Table — (XLS) [file pone.0335309.s001.xls]

## Sheet: SI
	Table S1. Summary statistics for other measuredphysical fitness metrics.
	Variables	Total			Male			Female
		Y2018	Y2019	Y2020	Y2018	Y2019	Y2020	Y2018	Y2019	Y2020
	Vital capacity (ml)
	Excellent (≥4,800 for male, ≥3,300 for female)	564(4.0)	591(4.2)	871(5.8)	266(1.6)	333(5.8)	414(6.5)	298(3.6)	258(3.2)	457(5.4)
	Good (≥4,300 and <4,800 for male, ≥3,000 and <3,300 for female)	981(7.1)	1,051(7.6)	1,613(10.8)	536(9.3)	558(9.7)	775(12.1)	445(5.5)	493(6.1)	838(9.9)
	Pass (≥3,100 and <4,300 for male, ≥2,000 and <3,000 for female)	9,497(68.7)	10,124(73.4)	11,351(76.6)	3,551(61.9)	3,788(65.9)	4,658(73.2)	5,946(73.5)	6,336(78.7)	6,693(79.3)
	Fail (<3,100 for male, <2,000 for female)	2,768(20.0)	2,015(14.6)	965(6.5)	1,377(24.0)	1,061(18.4)	513(8.0)	1,391(17.2)	954(11.8)	452(5.3)
	Standing long jump (cm)
	Excellent (≥263 for male, ≥195 for female)	719(5.2)	681(4.9)	509(3.4)	157(2.7)	136(2.3)	126(1.9)	562(6.9)	545(6.7)	383(4.5)
	Good (≥248 and <263 for male, ≥181 and <195 for female)	1,706(12.3)	1,595(11.5)	1,770(11.9)	882(15.3)	813(14.1)	886(13.6)	824(10.1)	782(9.7)	904(10.7)
	Pass (≥208 and <248 for male, ≥151 and <181 for female)	9,204(66.6)	9,621(69.8)	11,651(78.7)	3,749(65.4)	3,874(67.4)	4,946(77.7)	5,455(67.5)	5,747(71.4)	6,705(79.4)
	Fail (<208 for male, <151 for female)	2,181(15.7)	1,884(13.6)	870(5.8)	942(16.4)	917(15.9)	422(6.6)	1,239(15.3)	967(12.0)	448(5.3)
	Sit-and-reach (cm)
	Excellent (≥21.3 for male, ≥22.2 for female)	1,418(10.2)	1,645(11.9)	1,580(10.6)	405(7.0)	532(9.2)	463(7.2)	1,013(12.5)	1,113(13.8)	1,117(13.2)
	Good (≥17.7 and <21.3 for male, ≥19 and <22.2 for female)	2,198(15.9)	2,397(17.3)	2,319(15.6)	694(12.1)	766(13.3)	706(11.1)	1,504(18.6)	1,631(20.2)	1,613(19.1)
	Pass (≥3.7 and <17.7 for male, ≥6 and <19 for female)	9,462(68.5)	9,126(66.2)	10,653(71.9)	4,171(72.7)	4,081(71.0)	5,047(79.3)	5,291(65.4)	5,045(62.7)	5,606(66.4)
	Fail (<3.7 for male, <6 for female)	732(5.3)	613(4.4)	248(1.6)	460(8.0)	361(6.2)	144(2.2)	272(3.3)	252(3.1)	104(1.2)
	50-m dash (s)
	Excellent (≤6.9 for male, ≤7.7 for female)	1,075(7.7)	1382(10.0)	988(6.6)	861(15.0)	988(17.2)	752(11.8)	214(2.6)	394(4.8)	236(5.7)
	Good (≤7.1 and >6.9 for male, >7.7 and ≤8.3 for female)	1,142(8.2)	1365(9.9)	1,288(8.7)	543(9.4)	533(9.2)	550(8.6)	599(7.4)	832(10.3)	738(8.7)
	Pass (≤9.1 and >7.1 for male, >8.3 and ≤10.3 for female)	9,875(71.5)	9,940(72.1)	12,195(82.3)	3,950(68.9)	3,999(69.6)	4,964(78.0)	5,925(73.3)	5,941(73.8)	7,231(85.6)
	Fail (>9.1 for male, >10.3 for female)	1,718(12.4)	1,094(7.9)	329(2.2)	376(6.5)	220(3.8)	94(1.4)	1,342(16.6)	874(10.8)	235(2.7)
	Pull-ups/Sit-ups (count)
	Excellent (≥17 for male, ≥52 for female)				105(1.8)	119(2.0)	312(4.9)	9(0.1)	7(<0.1）	52(0.6)
	Good (≥15 and <17 for male, ≥46 and <52 for female)				116(2.0)	136(2.3)	199(3.1)	91(1.1)	85（1.0）	128(1.5)
	Pass (≥10 and <15 for male, ≥26 and <46 for female)				918(16.0)	1,200(20.9)	1,420(22.3)	918(16.0)	6,665(82.8)	7,289(86.3)
	Fail (<10 for male, <26 for female)				4,591(80.1)	4,285(74.6)	4,429(69.6)	4591(80.1)	1,284(15.9)	971(11.5)
