# Supplementary material for: Effects of COVID-19 pandemic lockdowns on college students’ physical fitness: A comparative study
Source: PLoS One. 2025 Nov 4;20(11):e0335309. doi: 10.1371/journal.pone.0335309 (PMC12585018; doi:10.1371/journal.pone.0335309)
Supplement: S1 Data — (XLS) [file pone.0335309.s002.xls]

## Sheet: Y2018
gender (1-boy, 2-girl)	age	Height (cm)	Weight (kg)	Vital capacity (ml)	50-m dsah (s)	Standing long jump (cm)	Sit and reach (cm)	800 m(s)	1000 m（s)	sit-ups for girls	Pull-ups for boys	Total score
1	20	182	60	4654	7.6	220	2		183		5	77.2
1	19	173.5	75	5100	8.5	220	4		355		4	54.8
1	21	177.2	84	2900	7.6	250	2		308		3	52.8
1	20	172	50	2900	7.2	220	1		263		5	56.6
1	21	170	56	2900	7.9	220	2		296		5	55
1	21	172	76	2900	8	150	3		296		4	45
2	19	182	90	2900	7.8	160	23	276		30		72.7
2	20	163	48	2900	8	170	22	234		30		81
2	19	153	45	2900	7.2	160	21	242		24		79.6
2	19	158	67	2200	7.8	200	19	259		30		75.2
2	20	165	54	2900	7.7	200	22	271		20		77.2
2	20	166	61	2910	7.4	180	24	249		32		84.6
2	21	159	46	2910	7.5	210	31	240		33		87.7
2	21	158	57	2900	7.6	150	22	299		29		71.4
2	22	167	47	1890	7.7	160	17	272		27		66.7
2	20	167	50	2702	7.8	200	20	299		31		72.5
2	20	167	51	2449	7.2	220	18	249		30		83.4
2	20	152	44	2200	7.1	170	27	245		27		81.8
2	19	170	61	2200	6.6	150	15	249		27		76.8
2	20	161	49	2500	7.7	180	25	249		26		80.8
2	20	175	58	3591	7.8	200	16	268		33		82.4
2	20	163	56	3200	7.8	160	23	271		31		78.8
2	19	166	48	2400	7.8	170	17	244		25		76.4
2	20	161	50	1865	7.9	180	27	244		32		73.8
2	19	170	52	2282	7.6	170	15	246		24		77
2	22	153	36	2900	8	200	23	224		39		81.9
2	19	155	40	2900	7.5	220	20	201		40		88.1
2	21	162	48	2900	7.8	170	13	242		40		79.7
2	19	169.1	59.5	2702	7.7	190	26	248		30		83
2	22	163	53	2907	7.5	140	19.3	247		32		78.3
2	19	162	56.8	2900	7.6	140	13.5	261		26		74.5
2	20	162	63	2925	7.6	160	23	261		23		75.1
2	22	160	51.3	2762	7.8	200	30	182		25		86.1
2	20	172	52	2225	7.6	200	29.5	184		35		85.4
2	19	162	44	2359	7.7	200	14.5	248		30		76.5
2	19	169.5	50	2900	7.2	210	20	241		36		86.1
2	19	171.4	60	2950	7.6	200	19.5	244		30		83.5
2	19	172	53	2054	9.9	170	12	262		38		70.8
2	21	165	45	2334	9.6	160	10	262		38		68.3
2	20	158.7	51.8	2533	8.7	175	17	253		28		75.7
2	19	166.2	46.5	2536	8.5	185	18	232		44		76.9
2	19	164.2	52.6	2688	8.6	200	15	232		30		78.8
2	19	173.4	57.1	2588	8.4	180	14	298		31		68.5
2	20	158.4	51	2542	8.5	165	16	241		35		76.5
2	19	146.8	47.9	2541	8.3	190	10	238		35		78.2
2	21	159.4	54.8	2700	8.3	170	15	268		28		75.1
2	19	156.3	48.5	2536	9.9	165	12	272		34		70.7
2	18	160.4	65.2	3211	9.3	165	12	251		35		72.7
2	20	164.6	64	2540	9.1	165	18	281		32		71.1
2	21	160	51.5	3200	9.2	170	12	276		31		72.2
2	19	164	65.5	2632	10.6	165	15	241		30		65.6
2	21	157	65	2544	9.6	145	16	276		32		63.7
2	23	156	55.5	2513	9.4	160	15	266		32		71.9
2	21	163.1	44.6	2500	9.2	175	12	240		35		72.1
2	19	165.8	55	2529	8.7	180	25	242		30		78.8
2	20	157.2	51.9	2511	9.2	155	17	271		24		70.3
2	20	160.5	47.9	2522	9.2	175	12	255		26		73.1
2	19	161.4	51.1	2538	9.2	195	15	224		23		75.7
2	20	158.2	51.2	2671	9.8	175	15	245		25		72.4
2	19	160	46	2382	8.9	160	13	204		29		78.5
1	20	178	62	3200	7.2	255	10		257		6	69.6
1	19	178	87	4300	7.4	210	4		269		3	63.2
1	19	171	53	2800	7.7	215	8		261		5	62.4
1	22	170	81	3100	9.1	200	5		243		3	52
1	20	176	66	2300	7	250	4		233		4	62.3
1	19	168	71	2900	6.9	220	8		265		6	63.6
1	21	172	73	4008	6.9	220	10		245		6	70.5
1	19	173	81	4800	6.5	265	20		235		11	84.2
1	19	176	72	3400	6.7	240	4		269		4	70.2
1	21	178	79	4960	7.4	235	8		262		5	69.1
1	20	175	78	4000	8.1	235	9		259		3	63.7
1	20	177	66	4000	7.4	220	8		227		3	70.1
1	19	172	54	3000	7	240	7		268		4	65.5
1	19	175	64	3641	8.2	231	15		236		4	68.2
1	19	166	55	2843	7.5	220	8		257		4	62.6
1	21	173	67	3590	7	255	26		185		10	81.4
1	19	174	62	4230	6.5	260	8		236		8	80.6
1	22	178	62	3586	7	250	11		229		8	76.4
2	19	156.7	55.2	2428	9.7	170	15.3	268		30		71.8
2	18	166.1	55.1	2430	8.4	200	9	249		27		76.2
2	22	160.3	55	2626	8.8	175	20.3	252		23		73.8
2	18	157.5	48.1	2449	9	190	12	268		25		72.3
2	21	164.1	65	1739	8.7	180	15	258		29		61.6
2	19	160.4	73.5	2304	9	160	15	257		28		66.5
2	20	166.4	61.4	1838	9	170	14	251		11		58.9
2	19	161	46.9	2035	9.3	150	20	252		34		71.4
2	19	161.3	54.8	1575	9.4	160	2	242		11		49
2	18	167	70.7	3823	8.9	160	6	249		30		74.8
2	22	168.2	62	2794	9.2	180	19	219		22		75.9
2	22	168.4	79.5	3240	9	175	18.3	268		22		68
2	21	154.7	47.6	1809	8.6	190	15	261		15		60.2
2	21	163.2	52.8	2513	8.3	190	19	255		26		77.2
2	21	163.6	52.3	2367	9.7	170	12.5	245		21		69.3
2	21	158	55.1	2270	9.1	170	9	215		23		73.6
2	20	162.8	55.2	1228	9.1	175	22	241		24		64.1
2	19	164	49.7	1513	8.7	200	16	236		10		61.4
2	18	162.6	65.9	2638	8.1	190	15.5	246		18		70.7
2	22	160.7	44.4	1634	8.5	160	10	228		40		66.8
2	19	160	52.4	1652	8.8	190	17	261		25		63.7
1	19	166	59	3686	8.3	210	24		277		2	64.3
1	20	172	49	3630	7.9	200	8		267		7	62.6
1	20	168	59	3830	8.1	220	21		276		4	64.9
1	19	176	60	3758	7.6	220	22		276		4	65.9
1	20	175	91	4143	8.5	240	22		265		1	62.6
1	21	162	51	3002	7.5	260	18		252		3	67.8
1	21	168	73	3685	8.7	200	15		312		2	54.6
1	19	178	77	3526	7.4	235	10		269		3	63.1
1	21	168	70	3634	7.9	234	14		243		3	63.2
1	20	168	60	2766	6.2	240	18		206		6	75.1
1	20	169	93.2	3027	8.5	180	15		275		0	47.3
1	19	179	57.1	3410	6.8	220	16		255		2	68
1	19	175	80.7	3837	7.4	200	16		241		0	63.2
1	21	174	58.3	2968	6.4	250	14		248		20	82.5
1	21	174	66.8	3665	6.3	290	17		268		6	77
1	21	173	60	3392	6.6	230	16		263		7	74.6
1	20	183	68	3577	7	250	17		205		6	77.7
2	19	165	44	1837	10	170	20	272		31		59.5
2	21	155	69	1947	9.5	150	20	228		29		63.4
2	19	155	41	2152	9.4	150	20	281		32		64.5
2	19	152	60	1706	9.6	140	28	257		28		57.6
2	22	161	44	2402	8.9	180	19	278		31		69.2
2	19	165	47	2578	10	190	21	242		30		74.1
2	19	172	61	2738	8.4	160	16	267		28		74.3
2	19	157	54	2321	9.3	170	13	261		29		72.1
2	20	156	54	2440	10.5	150	18.5	257		31		67.6
2	19	154	57	2270	11	140	21	244		30		53.5
2	20	170	60	3307	10.7	160	32.5	273		30		71.5
2	19	157	46	2091	10.3	150	20.5	251		31		69
2	19	159.5	54	1969	10	160	36.5	246		30		71.9
2	19	162	45	2357	9.3	160	28	228		34		74.9
1	19	173	91	4100	8	210	4.5		243		4	58.4
1	20	176	69	4337	7.5	231	12.7		242		4	69.2
1	19	167	59	4210	7.2	218	10		252		5	70.1
1	21	169	46	3588	7	221	13.1		253		5	67.2
1	20	178	61	5675	7.1	201	-4.3		268		5	63
1	21	174	64	4100	7.6	228	15.2		252		4	69.4
1	21	171	58	3400	6.7	231	10		254		4	71.6
1	19	172	63	3955	7	209	3.9		256		6	70.3
1	21	177	58	3056	7.4	260	6		236		8	71.2
1	19	167	64	2700	8.5	210	18		221		8	66.7
1	20	181	61	4166	7.8	240	6		232		7	72.8
1	20	178	70	4345	8	210	15		278		8	68.6
1	18	175	71	3579	9	220	12		242		8	67.3
1	19	168	50	3307	9	230	15		231		14	70.7
1	19	168	48	3267	7.5	210	5		264		6	62.9
1	19	178	67	3758	8.6	260	5		231		7	71
1	19	173	72	3957	6.5	210	5		300		11	69.5
1	20	173	57	3381	8.2	220	17		215		8	72.6
1	20	177	76	4028	6.8	210	15		239		9	75.1
1	20	170	73	2814	8.8	240	19		256		8	63.2
1	21	162	48	2508	9.2	240	18		302		8	53.6
1	19	174	67	2981	8	200	21		264		8	65.4
1	17	174	60	3608	6.9	230	7		237		8	75.4
1	19	181	75	4300	8.6	210	15		301		8	65.4
1	19	174	58	3260	8.5	250	15		254		6	68.3
1	19	173	65	3749	7.2	230	24		241		8	76
1	20	171	58	3365	6.5	260	5		219		8	79.1
1	20	172	60	2543	8.4	240	14		234		8	65
1	21	172	56	3488	7.5	220	13		243		9	70.9
1	20	176	64	3597	7.4	240	6		298		8	66.2
1	20	180	73	3877	6.9	200	5		267		9	71.2
1	19	167	55	3368	8.4	230	18		267		12	72
1	19	189	66	2809	7	250	10		271		9	69.8
1	19	170	54	4264	7	265	7		265		8	75.5
1	19	193	72	3637	7.7	220	25		272		9	73.6
1	20	170	66	3429	6.5	260	15		278		8	74.7
1	20	175	62	3171	7	210	10		265		7	69.2
1	20	165	47	2966	8.4	210	16		265		10	64.7
1	19	184	92	4664	7.8	260	7		292		12	70.9
1	21	176	93	4255	9	250	8		255		8	64.5
1	18	171	82	3058	8.3	230	5		268		6	57.1
1	20	171	56	3894	7	230	5		255		9	74
1	20	172	57	3065	8	230	16		253		10	70.3
1	19	178	60	3305	7.7	248	18		267		8	71.5
1	18	171	65	4105	8.3	225	12		281		9	68.8
1	19	180	66	3167	7.2	252	22		257		8	73.8
1	19	170	60	3080	7.4	198	15.3		275		8	63.3
1	20	174	90	2862	7.9	205	8		279		5	52
1	20	175	69	3900	8	240	13		265		8	71
1	20	181	70	3821	7.4	250	15.6		255		9	74.8
1	19	169	54	3502	7.2	250	18		278		8	70.5
1	19	188	74	3300	9.1	220	18.2		277		5	61.9
1	20	180	55	3811	8.1	255	19.5		267		11	71.8
1	19	172	53	3308	7.9	240	10		264		9	70.5
1	19	181	73	4381	7.1	290	23		242		9	79.8
1	18	174	60	3822	7.4	240	19.5		274		10	73.1
2	18	163	54	2601	9.8	180	18.2	248		34		75
2	21	164	50	2400	8.9	215	21	246		40		79.9
2	19	158	55	3930	8.5	162	19	241		32		80.4
2	20	165	54	2870	7.9	200	18.5	237		32		81.6
2	19	164	43	2238	9.5	165	18	263		30		69
2	22	150	36	2100	9.8	168	15	263		30		67.5
2	19	167	46	2790	8.3	180	24.5	248		30		76.8
2	18	160	50	2444	9.5	175	21	246		36		75.9
2	20	162	54	2745	10.9	172	19	246		39		68.7
2	20	163	50	2600	9.5	162	19	246		28		74.2
2	18	155	45	2021	9.1	192	16	240		38		75.9
2	20	168	69	2977	9.3	190	18.5	241		39		74.8
2	19	150	50	2033	9.5	161	10.7	254		29		70.6
2	19	158	44	2075	9.3	161	16	254		35		72.4
2	21	162	46	2635	9.1	178	14	258		30		74.8
2	19	162	46	2103	8.2	192	16.9	257		24		74.6
1	21	177	78	3127	6.8	230	22		244		1	66
1	21	177	65	3014	7.1	220	14		229		4	67.7
1	20	175	72	3643	7.1	200	16		288		2	62.8
1	20	175	100	3106	8.5	215	18		318		2	51.4
1	20	180	78	4181	9.8	200	10		245		3	48.5
1	19	180	73	4864	10.5	200	11		303		1	47.5
1	19	171	67	3264	8	200	13		305		4	57.5
1	19	162	51	2624	7.7	260	14		245		4	64.2
1	20	182	64	3793	6.9	200	11		203		9	77.5
1	19	176	103	3819	8.2	220	2		283		4	53.7
1	19	179	67	3602	8.3	200	14		242		3	63
1	19	165	67	4050	8.9	265	14		240		10	72.3
1	22	180	77	3810	7.7	230	3		237		5	68.1
1	19	177	74	4039	7.6	200	1.5		247		1	61.9
1	20	170	61	3300	7.2	225	21		281		4	65.2
1	20	179	68	3842	6.9	240	15		242		4	73.4
1	18	162	52	2147	7	230	11		236		6	62.8
1	21	175	84	3000	7	210	8		237		1	63.9
1	20	172	56	3000	6.9	210	1.5		231		5	65.7
1	19	172	69	2780	6.6	250	20		235		5	73.3
1	21	167	53	3520	7.4	225	2.5		234		11	72.1
1	20	170	59	3124	8.7	245	5		246		12	71.4
1	22	167	56	3508	6.1	245	6		240		9	78.3
1	19	159	65	3080	7.2	225	12		235		8	67.7
1	21	182	77	3485	8.4	235	10		288		3	62.1
1	20	183	70	3619	8	225	-7		237		1	60.8
1	21	176	55	3078	6.9	230	11		236		6	68.3
2	20	163	55	2609	8.6	185	10	232		33		77.4
2	19	162	48	2888	8.6	205	12	215		31		81.3
2	18	158	49	2394	8.8	180	11	201		33		79.7
2	19	159	51	2231	9.6	180	4	215		40		73
2	20	159	74	2364	10.1	160	17	227		35		67.9
2	19	164	63	2329	8.6	180	22	232		31		78
1	21	172.9	90	4103	8.5	220	18.1		285		1	58.2
1	20	178	78	4100	6.9	210	17		246		6	71.2
1	19	178	69	2800	8.5	200	17.6		341		3	50
1	21	178	79	3100	7.5	220	12.3		255		0	63.2
1	20	171.2	57	3516	6.9	245	12		254		8	74.9
1	21	176	68.2	3771	7.7	230	16.5		267		10	73.5
1	18	175.6	82.3	2839	9.6	170	15.9		304		1	39.6
1	19	184.6	78.1	3234	6.8	250	18		264		10	77.7
1	21	167.7	61	3217	7.9	225	7.5		243		9	68.6
1	19	172.3	70.5	3375	7.6	241	16		283		10	70.6
1	18	169.1	55.2	3055	8.5	220	17		345		10	60.1
2	20	165.2	50.3	3186	8.8	200	15	247		24		77.8
2	19	168.7	50	2558	9.6	170	14.6	218		36		76.1
2	19	160.2	50.9	2504	9.1	160	19.7	224		32		77.1
2	20	159.2	57.7	2847	9.3	160	22.6	218		35		78.8
2	19	159.4	56.8	2344	9.9	160	24.2	257		27		73
2	19	155.1	40.9	1930	9	200	15.3	185		35		70.8
2	22	156	50	2460	8.6	170	20	243		27		76
2	19	167	50	2460	8.5	205	18	241		27		78.5
2	20	167	51	2560	9	180	17	252		32		75.5
1	19	173	65	3460	9	210	4		291		2	58.9
2	20	153	44	2600	10.2	150	12	262		32		69
1	20	172	60	3250	7.9	220	10		232		6	69.3
1	19	171	55	3200	7.4	260	28		225		8	77.3
2	19	165	58	2450	8.5	160	25	253		25		75.5
1	19	175	80	3500	9.3	215	3.9		319		2	50.1
1	19	175	77	3650	6.4	255	4.5		235		10	77
1	19	183	64	3500	6.5	245	6.5		235		8	77.9
1	19	170	57	3450	8.4	220	8		276		5	62
1	20	186	110	3950	6.3	235	10		241		2	67.7
1	19	170	55	3500	7.8	230	5.5		239		9	71.9
1	19	174	70	3245	8.6	220	4.2		276		6	61.7
1	20	169	62	3500	7.5	210	4.2		235		11	73.3
1	19	171	79	3450	9.1	215	4.2		303		2	51.8
1	19	173	58	3450	6.5	255	4.5		185		10	79.8
1	20	165	57	3100	8.6	220	8		319		5	57
1	19	175	64	3450	6.3	275	5		185		9	80.8
1	19	172	65	3250	8	240	4.1		316		5	58.9
2	21	161	69	2660	9.6	160	7	281		28		64.8
2	19	160	63	2650	9.5	170	25	266		35		72.3
2	19	163	58	2550	9.5	160	10	268		45		72.5
2	19	161	40	2450	9.5	170	12	224		35		72.6
2	20	162	52	2856	8.5	190	8	253		36		77.3
2	19	163	45	2140	9.9	190	18.6	235		32		71.8
2	19	163	50	2428	11.2	160	7.4	269		38		59.6
2	21	158	49	1602	11	140	5.4	242		34		46.6
2	20	165	54	2155	9.1	160	12.1	239		35		73.7
2	20	161	49	2025	9.1	140	10.6	221		44		71.8
2	21	155	50	1866	9.4	150	12.1	245		33		64
2	20	164	52	2824	9.7	150	10.6	259		34		71.2
2	20	168	56	2535	9	200	21.1	240		34		78.6
2	19	150	40	1657	10	170	15.4	240		40		63.8
2	22	161	52	1957	11	140	10.4	246		38		55.8
2	20	163	53	1740	7.8	180	13.2	244		30		67.6
2	20	167	61	2262	7.8	170	11.3	249		37		76.6
2	19	163	58	2203	8.5	170	9.7	253		29		73.6
2	19	178	58	2609	10.1	160	10.6	242		32		70.8
2	20	163	53	1853	10.8	170	14.4	283		32		55
2	19	161	53	2394	10.6	140	13.6	282		29		59.1
2	18	159	61.4	2114	10.5	190	19.3	283		28		64
2	21	160	46	1754	8.9	190	12.7	242		33		64.7
2	20	158	49	1915	9.7	170	18.8	242		34		67.3
2	19	161	51	2017	9.9	180	19.2	268		34		71.8
2	19	177.5	58	1811	9.3	190	19.1	268		25		64.4
2	19	168	58	2114	9.4	150	11	249		30		69.9
1	19	173	54	2535	7.7	240	9		242		7	64.4
2	20	162	63	2544	10.6	160	20	242		30		64.3
2	19	171	57	2072	8.9	190	26	237		15		72.1
2	21	167	49	2000	10.7	170	12	236		29		67
2	18	166	55	1808	9.6	170	14	249		42		65.7
2	20	169	63	2544	10.7	180	19	267		33		68.3
2	20	166	73	2214	8.8	168	15	265		26		69
2	20	170	59	2218	9.3	170	16	231		32		75
2	20	171	59.5	2684	8.9	190	26	237		33		80.5
2	19	162	63	2544	10.7	165	15	256		30		64.1
1	20	180	73	2740	7.9	200	15		246		5	60.5
2	19	157	47	2175	9.1	180	12	222		31		75.7
2	18	156	45	2664	8.9	180	8	224		40		78
2	19	164.9	64	3508	7.8	255	-5	225		38		79.8
2	19	160	45	2110	10.1	160	18	254		25		69.7
2	20	168	70	2293	10.4	150	18	262		25		62.2
2	18	165	62	2747	9.3	170	7.5	268		35		72.7
2	18	163	49	2148	9.5	170	28	268		33		74.1
1	19	187	105	3784	6.7	230	12.5		275		0	63.7
1	20	185	58	1877	7.7	170	5		294		2	40.8
2	22	167	50	2680	8.1	180	16	278		40		74.4
2	19	155	56	1989	9.8	160	19	249		36		70.9
2	19	165	64	2781	10.1	160	25	273		28		72.8
2	19	158	45	2100	9.4	175	12	229		32		74.5
2	19	160	48	2539	9.4	200	16	229		42		78.7
2	20	160	65	2065	10.1	165	16.5	276		33		64.4
2	20	158	47	2418	10.1	160	18.5	237		30		73.2
2	18	162	55	2731	9.5	180	18.5	249		35		76.1
2	20	166	50	2808	9.1	180	20	238		46		79.4
2	19	157	47	2104	8	200	22	184		35		81.6
2	19	158	53	2032	10	150	9.8	238		30		69
2	20	162	52	1949	8.8	175	12	253		20		66.8
2	19	158	41	2481	8.5	200	20	185		32		76.6
2	20	165	58	2178	9.3	190	14	247		32		74.6
2	22	163	56	1935	8.1	200	21.5	237		30		75.7
2	19	170	64	2995	9.6	140	11	254		24		68.1
2	20	156	48	2088	8.1	180	21	238		48		79.1
2	19	162	70	2568	9.1	250	22	284		35		72.2
2	21	165	53.5	2084	10.1	160	13.5	255		33		69.8
2	20	173	63	2032	9	180	23	233		30		76.8
2	20	162	65	3339	9.3	140	20	241		29		71.1
2	19	158	57	2595	9	165	10	242		35		72.9
2	19	164	65	2105	9.6	160	13	261		27		66.9
2	20	160	52.5	2437	9.7	180	9	242		33		72
2	19	174	66	2298	9.7	175	24	241		32		75.1
2	19	157	56	2091	8.9	180	14.5	251		23		71.4
2	19	162	46	2023	7.9	180	13.5	261		43		76.2
2	20	156	58	2043	11	140	16	239		37		60.2
2	18	160	47	2043	10.3	170	19	261		49		72.5
2	19	164	53	2594	8.8	170	18	231		36		77.5
2	20	154	46	2000	8.5	185	12	244		37		75.8
2	20	168	51	2298	9.2	150	17	221		49		75.7
2	19	160	51	2416	9.3	155	17	237		32		74.4
2	18	159	47	2032	9.3	175	12	241		24		71
2	19	170	57	2755	9	180	27	240		36		79.7
1	20	172	57	2803	6.7	220	9		259		3	67
1	20	177	102	4200	6.6	215	13		242		3	66.9
1	19	177	52	3000	7	255	8		269		3	63.1
1	19	171	61	4200	6.9	210	1		235		8	72.5
1	21	170	63	3000	7	230	7		265		10	71.3
1	20	165	54	2910	8.1	220	15		242		8	66
1	20	173	71	2900	7.1	225	8		242		4	63.2
2	21	168	58	2563	8.4	180	18	229		28		78.5
2	20	160	49	1500	8.7	160	18	240		30		65.4
2	21	164	53	2259	8.9	160	13	217		28		76.2
2	19	156	43	2711	7.9	150	18	248		28		76.1
2	19	161	49	2213	9.6	160	16	248		35		72.6
2	20	159	48	2175	9.4	165	14	242		29		70.9
2	21	161	51	2314	9.4	160	26	232		31		76.7
2	21	166	65	2638	8.9	150	17	242		29		73.8
2	20	167	54	2590	8.3	160	7	244		30		74.9
2	20	162	51	2000	10.4	150	18	241		20		63.4
2	19	155	50	2716	8.4	170	17	235		32		77.9
2	19	162	51	1946	8.8	180	15	244		36		72.2
2	20	160	50	1500	10.2	140	16	251		25		56
2	19	159	52	2085	10	170	17	242		27		71.6
2	20	160	47	2243	9.2	190	27	241		29		76.9
2	19	160	56	1864	8.9	150	15	247		29		65.2
2	19	166	45	2147	8.4	200	9	244		32		73.3
2	19	158	47	2000	8.5	170	11	225		29		75.2
2	19	162	57	2431	8.5	160	14	228		30		76.6
2	19	159	53	2326	9.2	160	15	242		29		73.3
2	20	160	65	1800	9.4	160	16	243		28		59.3
2	19	167	58	2600	9.6	180	10	255		31		73
2	21	171	84	3060	8.9	175	14	255		21		66.8
2	18	171	55	2912	9.5	200	7	248		25		74.3
2	19	170	55	3093	10.1	150	19	256		29		71.8
2	18	165	48	2130	7.3	210	12	243		30		81.9
2	19	162	49	2739	8.1	180	12	233		31		78.3
2	20	168	56	2279	10.1	160	15	265		31		69.6
2	19	161	49	2341	9.4	160	26	243		29		73.3
2	19	152	49	1838	8.5	150	13	243		28		62.3
2	19	167	52	2643	8.1	170	8	243		35		74
2	19	167	54	2934	9.4	180	16	254		35		75.9
2	21	167	56	2315	9.5	180	12	242		28		72.1
2	22	156	48	2563	8	180	22	231		30		80.4
2	19	157	48	2300	9.4	190	20	248		30		75.4
2	19	157	49	2300	8.3	180	13	266		38		75.3
2	18	165	40.1	2588	9.1	170	21	255		31		72.2
2	20	162	47.2	2319	8	180	23	224		30		81.1
2	19	159	47	2300	8.7	160	16	232		25		74.3
2	23	170	53.6	2400	8.6	150	22	266		27		72.3
2	22	154	43.6	2300	9	160	13	215		32		76.5
2	19	170	61.4	2608	9	160	15	238		25		73.8
2	19	160	41	2698	8.5	190	16	242		41		74.5
2	19	160	58	2588	7.8	150	16	242		30		74.1
2	18	160	39	2300	7.8	160	14	258		30		72.3
2	19	159	50	2748	8.9	178	19	218		35		79.5
2	19	160	51	2448	8.3	150	17	239		24		73.6
2	20	172	56	2790	8.4	200	14	235		28		78.9
2	20	158	46	2300	8.9	188	17	247		28		76
2	19	155	54	2300	9.2	160	15	242		29		73.3
2	19	156.6	49	2300	9.4	170	25	229		28		77
2	20	157.5	43	2300	8.5	160	13	276		26		70.1
2	20	154.1	42	2488	8.2	160	30	247		30		78.2
2	20	165	50.2	2676	8.3	170	19	228		23		76.6
2	21	164.2	61.2	2343	8	180	16	225		25		77.7
2	21	153.4	54	2326	8.5	160	17	227		26		76.3
2	19	168.9	48	2417	8	160	14	203		38		79.2
2	21	168.2	53.3	2863	8.5	170	15	244		28		77
2	19	166	60	2823	8.6	195	17	236		29		79.2
2	23	155	42	2835	9.1	190	15	226		31		78.5
2	21	157	50	2721	8.7	190	21	227		27		79.9
2	19	168	54	3027	8.7	190	16	233		24		78.3
2	20	166	53	3013	8.6	185	17	237		25		77.6
1	19	175	60	3105	7	190	12		245		6	66
1	19	167	55	3300	7.2	190	18		243		6	65.9
1	20	180	64	3511	7.4	190	13		236		7	67.1
1	20	171	68	3500	7.2	210	11		232		8	72.7
1	20	174	66	4046	7.3	260	5		251		8	73.8
2	20	161	58	2944	9.7	180	13	266		28		73.3
2	18	158	48	2456	9.2	170	18	259		30		73.8
2	20	160	50	2164	10	180	18	242		27		72.7
2	20	154	41	2600	8.8	160	16	278		30		71
2	21	163	57	2642	10.6	185	17	241		25		68.8
2	19	166	60	3369	8.9	185	18	278		25		74.9
2	19	160	53	3086	9.7	175	13	278		30		71.2
2	19	163	50	2341	10.6	175	14	240		37		69.1
2	19	167	57	2923	10	185	22	249		38		76.8
2	21	155	68	2441	10.3	170	10	277		25		60
2	19	159	47	2578	10	180	12	265		26		70.9
2	20	171	68	3563	10.1	180	18	245		26		78
1	21	184	109	4339	8	225	5		300		0	55.8
1	21	165	77	2793	7.5	170	11.1		334		0	41.2
1	20	180	82	4352	7.5	210	20		245		2	67.7
1	20	169	65	3510	6.8	255	15		264		8	75.9
1	21	170	48	2935	6.8	245	7.8		252		13	72
1	19	179	66	4023	6.6	250	13.4		224		5	77.9
1	19	178	86	4413	7	230	2		235		3	66.8
1	21	174	53	3345	7.3	215	11		263		8	66.8
1	20	178	56	4422	7.3	252	10.3		263		3	66.8
1	19	174	82	4288	9.2	215	19.1		319		0	53.9
1	20	171	56	3514	7.5	235	10.2		282		7	67.1
1	20	178	60	3815	7.5	265	7.3		284		8	70.1
1	22	165	61	3224	7.1	220	18.2		223		8	74.5
1	20	183	62	3396	7.2	265	18		246		7	74.2
1	22	182	78	4946	7.4	240	6.1		254		8	75.5
1	19	173	55	4284	7.4	229	18		244		7	73.9
1	20	174	60	3202	8	210	3		257		2	62.2
1	20	169	60	4701	6.9	218	14.5		222		7	78.6
1	19	175	59	4082	6.5	250	25.4		217		9	85.4
1	23	169	52	3706	6.5	235	9		259		6	74.1
1	21	170	64	3569	7.6	220	5.1		256		12	72.5
1	19	175	71	4024	7.2	220	6.9		252		3	68.3
1	21	174	85	3081	7.8	225	12.1		272		3	56.9
1	20	176	79	4588	7.2	205	17.6		253		3	66.4
1	18	175	69	4460	7.5	245	12.2		242		5	72.6
2	19	168	52	1481	11.1	155	12	241		39		52.8
2	23	155	47	981	10	150	18	252		32		60.4
2	20	161	69	2626	10.2	160	21	259		30		69.5
2	22	154	46	2331	9.8	150	17	242		25		69.7
2	19	162	56	1324	11.4	155	9	283		26		43.6
2	18	161	70	1072	8.7	150	15	245		24		58.4
2	21	159	48	1129	10	160	17	246		23		59.6
2	19	161	63	1395	10.1	165	28	251		24		59.8
2	20	158	52	2122	10.1	185	17	301		24		61.3
2	20	160	51	1837	9.2	180	22	243		24		63.8
2	20	159	59	2666	9	180	18	289		23		67.8
2	20	158	49	2332	9.2	165	15	249		23		70.9
2	19	157	48	2601	9.1	155	20	265		29		73
2	18	162	54	2785	9.5	165	23	240		33		76.5
2	19	161	51	2193	8.5	155	19	262		27		72.9
2	18	167	62	2581	9.3	180	15	258		27		73.7
2	19	157	49	700	11.4	200	17	244		29		47.8
2	20	162	55	2098	10.9	180	17	253		26		65
2	21	159	48	1096	9	200	19	244		27		66.8
2	19	157	49	1943	8.5	180	13	236		27		72.2
2	20	166	47	1932	8.7	165	12	253		25		65.4
2	20	154	52	2289	9.2	150	19	261		30		70.8
2	20	153	45	1635	8.5	170	12	234		37		66.8
2	19	166	47	1051	9.2	160	5	283		25		51.6
2	19	172	65	2193	9.2	175	5	271		29		68.1
2	20	175	57	2844	9.4	150	22	242		27		72.3
2	19	153	51	1889	8.9	155	17	262		35		67.7
2	20	172	57	2202	9.3	210	22	218		40		80.5
2	21	166	56	1750	9.3	200	19	276		38		63.2
1	20	170	48	3732	8.6	250	28		298		8	65.3
1	19	174	77	2769	7.6	225	0		284		1	50.1
1	19	169	85	3367	7.8	230	10		298		3	54.8
1	19	192	76	3001	9.1	170	7		288		1	50.9
1	20	178	113	4861	7.2	190	0		283		1	52.1
1	20	166	80	3945	9.2	140	15		301		1	45.7
1	19	154	62	2417	8.6	175	13		293		0	41.5
2	20	154	65	1712	11.5	135	12	278		37		37.8
2	19	158	51	1825	10.1	135	15	254		30		58.1
2	19	154	53	1793	10.1	120	15	236		47		57.4
1	20	173	91	4728	6.9	230	8		325		2	59.4
1	20	179	57	6902	8	200	18		300		1	61
1	20	167	54	3025	6.8	250	11		213		6	75.5
1	19	170	55	3463	7.4	230	19		223		2	70.7
2	19	155	50	3068	9.7	165	23	275		33		72.6
2	19	168	48	2001	9.2	175	10	254		23		66.8
2	19	161	58	2354	9.1	150	14	244		20		64.5
2	21	155	54	2000	10	173	14	256		21		67.2
2	19	167	55	2050	9	179	22	243		21		72.1
2	19	153	43	2366	10.7	150	22	277		24		61.4
2	18	168	70	3087	9.9	160	18	241		21		68.6
2	19	159	53	2620	9.8	143	14	185		20		68
2	19	159	42	2162	9.4	165	13	261		18		63.5
2	19	153	45	2494	9.9	170	20	269		22		69.6
1	20	177	55	2929	7.5	235	10		183		3	64.2
1	22	170	54	5033	6.9	210	15		186		3	82.9
1	21	177	53	4386	7	260	15		242		2	71.5
1	20	163	53	3024	7.9	255	10		219		2	67.7
1	18	176	62	2905	7.8	200	10		222		3	62.2
1	19	182	89	2424	7.8	200	10		222		2	54.7
1	19	184	80	4055	7.6	235	8		209		3	71.7
1	21	171	62	3237	7.9	220	16		234		2	67.7
1	20	183	66	3888	6.9	270	15		209		2	77.9
1	19	178	64	4010	7	220	14		204		3	75.1
1	21	160	62	3794	7.2	230	16		183		2	69.7
1	22	168	62	3630	7.8	220	11		182		3	72.2
1	21	172	79	3665	7.4	210	10		245		3	64.2
1	19	177	84	3170	9.1	220	15		213		3	64.2
1	20	176	81	3703	8	200	17		183		2	65.3
2	18	163	67	2920	8.7	175	12	219		33		75.9
2	21	157	49	2007	10	140	13	242		31		65.6
2	21	161	59	1935	9.1	170	14	238		32		71.2
2	19	160	47	1947	9.9	160	12	247		28		67.4
2	21	152	47	2669	9.6	150	10	234		25		70.8
2	19	164	48	2196	9.3	150	8	259		28		68.9
2	21	154	47	1574	9	150	16	246		28		62
2	21	160	49	2174	8.6	150	8	232		23		69.9
2	21	167	61	2503	9.2	180	14	238		30		75.7
2	21	174	80	2030	9.2	130	17	268		31		62.4
2	20	157	42	2456	8	175	11.5	226		33		75.8
2	20	158	49	2356	9.1	160	10	243		29		70.7
2	20	160	49	2560	8.2	166	20	255		34		76.5
2	20	165	55	2440	9.5	165	15	285		29		67
2	20	170	55	2650	10	170	11	238		35		73.6
2	19	176	65	2865	9.5	175	12	221		32		77
2	20	169	75	2435	9	160	20	232		26		72.4
2	19	163	58	2660	9.3	155	12	243		27		73.2
2	19	166	61	2560	8.7	155	10	241		33		74.5
2	18	166	68	2460	7	180	20	256		31		77.6
2	23	168	52	2865	8	170	20	225		26		80.2
2	19	163	63	2400	9.3	160	7	275		27		67.8
2	19	168	108	2350	9.5	170	11	235		32		67.7
2	19	170	62	2650	8.4	170	12	244		21		68.4
2	19	161	53	2440	8.1	180	11.5	234		31		77.4
2	21	162	56	2640	9.8	160	15	243		30		70.8
2	20	166	58	2680	8.5	160	10	228		30		76.6
2	22	170	62	2450	9.2	165	11	249		30		73
2	20	170	60	2660	9.5	180	11	235		38		75.8
2	19	161	55	2850	9.5	160	9	243		26		71
2	19	156	46	2650	9.6	165	11	241		30		73.2
2	20	163	52	2320	9	180	10	265		40		73.5
2	20	162	53	2450	8.6	165	15	242		39		74.4
2	20	160	65	2580	8.2	160	12	264		32		71.3
2	22	165	53	2460	8.5	175	15	258		35		75.6
2	21	162	60	2640	9.6	160	10	258		30		71.8
2	21	158	58	2350	9.1	165	10	257		30		72.3
2	19	161	53	2450	9.9	160	10	255		39		71.6
2	20	169	53	2800	8.7	175	15	253		35		76.8
2	19	167	58	2100	7.5	180	20	228		40		83.1
2	21	160	48	2500	8.8	165	12	249		35		74.7
2	19	164	57	2460	8.9	165	15	272		30		72.4
2	19	162	53	2400	9.1	180	25	255		38		77.3
2	20	160	54	2050	9.1	175	11	238		30		73.8
1	19	169	55	2880	6.8	220	12		256		10	72.8
1	19	181	60	3530	6.5	280	16		263		9	79.9
1	19	183	67	4140	6.8	250	20		253		13	82.3
2	21	155	45	2310	9.4	160	20	241		30		73.9
2	21	165	67	2524	9.8	175	26	248		35		73.7
2	20	165	53	2153	12.2	165	26	268		31		59.9
2	20	164	72	2364	9.4	160	20	269		40		69.9
2	20	153	46	1838	8.8	160	15	222		18		63.1
1	19	173	97	3950	7.4	230	13		262		5	63.3
2	19	160	47	2394	11	165	18	242		40		63.7
2	20	162	52	2221	10.6	166	10	254		25		64.8
1	19	164	55	2062	7.9	200	10		251		6	55.8
2	21	170	60	2961	9.7	175	15	248		32		75.3
2	20	160	52	2441	11.2	168	18	269		27		60.4
1	20	174	85	3956	7.9	200	15		246		5	61.1
2	20	156	37	1898	9.1	180	18	269		27		64.9
2	20	163	58	2441	10.7	158	14	249		42		68.4
2	19	157	53	2340	10.9	165	16	229		40		68.1
2	21	162	52	2000	10.7	160	15	264		15		58.6
1	20	164	55	3402	6.8	245	14		202		5	78.8
1	20	172	68	3200	8.1	200	8		300		3	56.6
1	19	176	61	3397	7.3	230	20		225		10	77.3
1	20	178	67	4026	6.8	220	10		185		14	81.3
1	19	184	71	4191	7.3	235	7		245		5	70.9
2	19	163	54	2714	8.4	190	15	240		26		77.8
2	20	155	51.5	2861	10.4	175	22	234		29		73.9
2	20	168	56	2755	9.4	170	19	247		38		76.1
2	20	162	60	1228	9.9	160	13	243		25		58.4
2	20	160	53	2100	8.9	170	24	243		29		76.4
2	21	162	51	1800	9.4	185	20	185		30		67.7
2	19	160	50	2340	9.9	160	23	243		29		73.9
2	19	155	52	1840	9.5	160	20	248		30		66.6
2	19	161	50	2576	9.1	150	17	241		32		73.5
2	20	167	53	2345	9.8	170	20	253		26		72.5
2	19	157	46	2205	9.1	180	18	241		28		74.4
2	19	169	53	2070	10.2	163	14	243		24		69.4
2	21	158	48	3154	10.2	163	26	266		18		71
2	20	178	70	3028	9.8	170	13	245		28		68.2
2	19	156	50	2122	9.1	185	20	276		30		71.1
2	19	157	48	2205	9.8	160	13	245		28		71.2
2	21	158	43	2502	9.8	170	22	247		28		74.2
2	18	154	45	2110	9.4	180	20	224		31		76.1
2	20	168	77	2042	9	160	10	239		26		69.4
2	19	160	57	3101	10.5	145	26	276		36		68
2	21	160	53	2208	10.1	180	20	241		36		73.4
2	19	168	53	2302	9	170	18	273		20		69.3
2	20	162	45	2076	9.8	170	18	242		34		70
2	20	159	57.5	2235	9	170	15	248		36		74.4
2	20	169	57	2170	9.8	180	24	265		36		73.8
2	20	159	67	2685	10	170	10	243		16		64.4
2	19	166	61	3265	9.5	170	14	262		15		68.6
1	19	178	71	3587	7	230	7		253		9	73.8
1	21	172	73	3708	8.5	175	4		296		3	49.7
2	20	164	57	2573	10	170	17	259		27		71.9
2	19	162	73	2406	10.8	160	16	274		27		60.2
2	19	161	54	2895	8.8	160	14	231		41		77.6
2	18	162	57	2476	10.2	200	16	185		28		75
2	20	158	48	1350	9.8	170	25	231		43		67.3
2	19	158	48	2212	9.7	170	18	253		38		73.6
2	20	159	67	2593	10	180	18	262		40		70.7
2	18	159	45	2103	11	150	12	247		27		60.1
2	20	160	52	2012	10.6	140	13	243		28		62.6
2	20	163	47	2103	9	190	21	243		35		76.9
2	20	165	54	2336	10.8	160	17	242		26		65.5
2	22	162	51	2523	9	190	20	237		31		77.6
2	19	164	73	2853	10	180	14	284		26		66.8
2	20	158	41	3416	9.5	185	14	245		25		74.8
2	21	171	54	3011	10.3	170	15	237		28		74.4
2	19	155	45	2132	11.2	150	4	332		26		40.3
2	19	159	51	1950	9.5	190	19	254		23		68.7
2	19	156	50	2214	8.8	170	12	247		33		74
2	19	162	57	2731	9.5	200	13	229		36		78.3
2	20	157	54	2379	8.7	160	14	225		30		75.9
2	18	161	77	2781	8.9	160	19	242		35		69.1
2	19	152	51	2122	9.8	170	16	235		34		73.3
2	20	165	51	2137	10.1	165	20	225		30		73.5
2	20	157	52	1948	9.5	160	22	251		34		70.1
2	21	167	51	2214	9.1	200	15	235		28		76.2
2	20	170	68	2212	10.5	200	13	269		26		69
2	20	160	50	2185	10.1	160	11	268		26		68.3
2	19	154	57	2134	9.2	170	10	245		28		69.3
2	21	164	51	1964	9	180	12	183		20		72.5
2	20	168	54	2854	9.7	150	13	243		18		65.6
1	20	172	49	2457	8.1	225	7		263		2	53.1
1	20	183	75	3050	8.6	180	6		243		1	53.5
1	20	172	60	3114	7.5	220	5		240		2	66.2
1	19	166	46	3000	8	220	7		272		1	58.5
1	22	169	52	3800	6.9	240	0		267		2	65.5
1	20	174	65	3800	6.4	230	4		227		3	74.1
1	19	173	65	3100	6.7	248	16		261		4	72.4
1	20	174	77	3800	7.1	240	15		242		2	66.5
1	21	178	76	3500	7.3	220	4		243		3	62.1
1	20	183	67	4000	7.4	208	12		241		2	67.9
1	20	177	90	3250	7.8	220	18		272		2	59.3
1	21	175	81	3300	7.9	220	6		243		1	60.5
1	20	185	79	4394	7.4	240	24		256		2	72.5
1	20	191	86	4800	8.4	210	-4		245		2	57.7
1	19	184	52	3158	6.9	240	7		269		2	65
1	19	181	83	4796	7.2	230	14		241		3	68.4
1	20	185	65	3700	7.2	240	12		257		2	68.9
1	19	171	65	3250	7.4	220	10		255		3	66.1
1	19	166	54	2783	7.3	255	4		232		3	65.8
1	20	169	66	3509	8.4	220	19		243		2	64.7
1	19	162	60	3000	7.5	220	12		242		2	64.1
1	20	171	62	3000	7	240	18		241		1	68.7
1	20	178	56	2800	7	230	7		240		2	62.8
1	20	180	76	3659	7.3	210	12		243		2	65.8
1	19	180	70	4300	8.4	220	2		300		1	58.8
1	20	168	66	4100	7.2	243	16		268		2	69.2
2	19	159	48	2460	9.1	170	13	240		20		71.2
2	19	164	63	2340	9.8	153	17	265		25		68.7
2	19	160	44	2200	9.7	160	11	240		22		69.4
2	19	160	48	2157	9.2	152	19	245		20		69.3
2	20	174	49	1800	9.1	178	11	241		19		58.7
2	19	166	50	2340	9	165	10	248		25		71.7
2	20	170	53	2682	9.2	181	18	182		17		75.6
2	18	166	44	1700	9	169	11	236		24		60
2	21	170	55	2630	9.2	172	14	185		22		73.6
2	20	161	63	2163	9.4	163	17	251		18		64.9
2	19	156	42	1944	9.3	178	19	240		19		67.2
1	20	179	68	3200	7.5	220	21		208		7	74.3
1	19	168	53	3600	7.5	210	19		184		7	73.4
1	21	166	87	3400	7.5	180	18		240		6	58.2
1	21	168	55	3100	7.3	200	15		204		25	85.2
1	20	183	74	3300	7.3	190	11		228		6	66.1
1	21	166	66	3000	7.1	183	16		221		6	62.1
1	18	168	52	3100	6.9	210	12		221		7	74
1	19	172	69	3500	6.8	180	18		228		6	69.1
1	19	173	58	2666	7.3	210	19		212		7	69.1
1	22	179	63	3900	6.9	210	9		182		8	79.4
1	18	175	65	3024	7.8	220	16		234		8	69.9
1	19	180	62	4289	7.6	240	18		185		7	75.3
1	19	173	65	3102	6.9	230	11		227		7	74.6
2	18	165	61	3615	8.4	180	19	261		37		81.2
2	19	162	43	2503	8.4	170	22	258		35		73.8
2	19	159	48	2118	8.3	190	10	233		40		78
2	19	163	45	2400	8.9	170	10	239		41		73
2	19	163	60	2647	9.3	180	21	238		44		78.7
2	19	164	57	2617	9.6	190	11	232		35		76.1
2	18	153	53	2214	9.8	160	11	222		36		73.6
2	20	165	52	2462	9.9	180	14	235		42		75.4
2	22	168	58	2767	9.7	180	17	258		38		75.1
2	20	171	53	2873	9.6	160	21	264		29		73.7
2	19	162	50	2341	9.3	160	19	259		28		72.9
2	19	161	49	2400	9.4	160	21	242		31		73.1
2	19	170	54	2930	9.6	155	9	248		35		73.3
2	19	164	64	3423	9.5	150	18	262		33		75.8
2	19	168	56	2526	9.5	150	13	263		40		71.3
2	20	163	62	4673	11.1	150	9	265		30		64.2
2	20	158	45	3860	11	160	15	228		30		69.8
2	19	153	50	3861	11.6	170	19	257		36		65.4
2	19	157	55	3425	11	175	16	226		30		71
2	19	162	48	3050	10.1	170	16	245		29		74.2
2	18	153	38	2775	10.5	170	23	227		27		70.9
2	20	158	39	2490	9	175	18	233		29		73.4
2	20	165	56	3047	9.9	200	21	233		30		78.9
2	19	160	44	2323	9.2	175	14	234		29		75.1
2	19	160	51	2503	8.7	170	13	258		38		75.3
2	21	155	60	2471	8.6	170	18	221		29		74.6
1	20	183	61	4086	8.2	222	4.3		256		5	66.8
1	20	174	98	4033	8.1	215	15.6		253		3	61.1
1	19	172	74	3148	8.1	228	10		252		4	62.4
1	20	181	76	5000	7.5	230	20.3		254		8	77.2
1	20	168	68	4898	7.7	235	6.1		241		5	68.3
1	19	171	64	3244	7.1	215	14		242		4	66.7
2	19	161	48	1606	7.6	195	13.9	243		45		72.4
2	21	158	45	2130	7.2	165	14	244		40		80.1
2	21	167	61	2100	9.2	185	16.5	242		45		76.1
2	20	158	63	2269	8.4	192	14	241		47		75.3
2	19	163	53	2300	8.9	203	22.1	205		41		83.1
2	21	169	51	2680	8.9	135	19.1	241		41		71.6
2	20	158	50	2364	7.3	135	0.5	229		43		70.1
2	19	166	56	2493	8.1	170	15.3	248		42		77.4
2	22	162	58	2100	8.9	159	7.6	241		39		73.3
2	19	155	59	2470	8.6	153	2.6	243		26		64.8
2	19	155	54	2100	9.1	161	2.1	246		28		66.5
2	21	166	53	2300	9	203	18	242		38		78.2
2	19	160	54	2100	9.1	170	16.2	245		40		74.7
2	20	157	41	1999	9.2	175	14.3	241		33		68.5
2	20	162	46	1960	7.2	215	13.7	243		43		81.5
2	20	158	51	2100	9.1	185	17.7	242		48		76.9
2	20	155	47	2070	8	190	19.8	244		35		78.7
2	19	161	45	2160	9.5	170	11.5	249		35		72.7
2	23	161	61	2360	8.7	170	10.6	255		38		74.3
2	20	165	46	2065	8.9	175	14.6	241		40		72.4
2	19	158	50	2105	9.6	138	9	249		25		65.9
2	19	152	44	1657	10.3	165	13.1	238		30		62
2	20	155	57	2248	11.1	160	17.3	248		30		63.2
1	19	168	58	3732	7.3	248	17.4		254		6	72.1
1	20	170	85	3343	8.3	175	12.8		345		0	43.4
1	19	181	75	4588	7	253	12.1		240		7	77.4
1	19	174	62	3618	7.3	225	15		278		5	66.2
1	21	175	64	3874	8.2	175	10.5		308		0	54.2
1	19	173	60	3812	8.2	225	10		289		8	66.7
1	19	182	67	3253	7.5	220	9		246		4	66.7
1	21	167	60	3536	7.5	205	10		263		6	66.3
1	20	170	59	3860	8.2	215	18.9		274		7	66.6
1	19	170	76	3306	7.8	210	9.2		300		0	56.3
1	21	169	70	4059	7.8	220	14.5		246		10	71.5
1	20	175	85	2437	7.8	180	10.6		266		0	47.1
1	20	171	65	3864	6.7	235	13.5		252		9	79
1	19	170	53	3695	7	225	13.8		263		11	75.2
1	19	174	55	3936	6.7	250	21.7		221		9	83.8
1	19	167	66	3638	7.3	225	10.5		291		6	66.4
1	19	169	53	3649	6.7	253	5.5		238		19	83.8
1	19	169	53	3448	6.9	220	18.5		247		12	78
1	20	170	50	3460	6.9	240	12.7		241		11	75.5
1	20	170	65	3743	7	220	11.6		282		12	72.9
1	21	173	61	3046	7.1	245	12.3		249		15	75.1
1	20	179	66	3450	7.2	247	15.4		239		7	73
1	20	170	58	3298	6.7	250	16.5		194		6	82.1
1	18	175	89	4956	7.8	225	8.2		269		2	63.1
1	20	170	60	3811	6.7	250	16.1		229		15	84.3
1	20	176	77	4421	8.6	210	17		312		3	58.6
1	20	178	67	4195	9.6	230	13		302		10	60.9
1	20	176	59	3591	8.7	230	17		265		20	76.2
1	19	189	112	5000	8.9	210	14		302		3	57.1
1	19	175	67	3365	9.1	200	8		267		6	61.6
1	23	178	77	4065	9.9	205	6		267		8	55
1	20	168	88	2905	8.7	230	10		264		8	58
1	19	175	89	3305	8.4	260	19		244		2	58
1	21	172	47	3047	8.2	250	10		267		19	70.3
1	19	179	69	2686	8	230	5		271		10	64.5
1	18	172	59	3661	8.9	220	18		272		10	70.2
1	20	165	44	2874	8.2	250	10		289		6	58.4
1	20	177	81	2380	8.4	210	13		245		4	49.9
1	20	172	53	2450	8.6	230	17		267		10	62.5
2	19	162	54	2168	9.6	145	12	249		35		69.1
2	20	155	55	1637	12.9	120	18	315		35		31.6
2	19	169	59	2556	8.3	230	18	242		27		79.7
2	19	154	53	2256	9.5	145	13	266		20		64.6
2	19	166	61	2333	10.1	125	15	273		24		61.5
2	20	160	49	1793	9.5	150	17	243		20		58.6
2	19	161	61	1793	9.5	140	25	255		28		60.5
2	19	156	52	2252	9.1	165	14	258		35		73
2	19	158	62	2985	10.6	150	11	261		30		62.5
2	19	151	54	2907	10.6	125	20	242		42		63.1
2	20	157	49	2167	10.7	125	16	264		40		59.9
2	20	165	55	2449	10.6	170	19	212		25		70.4
2	18	170	65	2513	9.3	125	20	239		24		67.3
2	21	167	54	2164	11.2	120	16	242		29		52.7
2	20	160	49	2285	10.4	140	11	252		30		64.2
2	20	156	54	2612	9.9	155	22	252		39		74.1
2	19	161	53	2476	9.3	190	15	234		24		75.1
2	19	161	52	1813	9.9	150	24	240		34		65
2	19	157	53	2581	11.3	145	17	241		30		59.9
2	20	169	62	2515	9.6	185	20	243		27		75.1
2	18	162	55	2341	10.6	175	23	279		25		64.5
2	19	157	48	1530	10.6	180	22	242		20		55.1
2	19	158	48	1928	10.6	155	19	253		35		63.6
2	19	154	56	1916	8.6	190	18	185		32		72.8
2	19	167	73	2426	10.8	145	23	245		26		55.2
2	20	151	46	1506	12.5	165	14	245		26		49
2	21	162	58	1475	10.2	150	24	278		26		57.5
2	19	162	51	2378	9.7	180	15	247		21		70.1
2	19	157	50	1574	10.2	165	18	253		20		58.2
2	18	154	56	1401	10.2	150	22	259		27		59.7
2	21	161	58	2236	9.2	180	19	223		30		76.8
2	20	159	60	2199	9.7	165	26	254		25		72.9
2	19	163	51	2442	9.4	160	9	233		43		74.6
2	22	162	58	2356	11.8	140	21	242		29		55.4
2	20	162	53	2356	11.2	130	14	252		40		56.1
2	19	168	60	1986	9	170	15	240		23		69.7
2	19	164	67	1675	10.1	150	17.5	242		32		58
2	20	168	58	1850	11.2	160	14	258		20		50
2	21	163	56	1463	10.4	175	4	185		31		57.2
2	21	155	50	2507	10.2	150	18	243		30		68.7
2	20	163	52	1845	9.5	160	13	243		28		63.4
2	20	166	53	2316	8.5	150	10	264		28		71.1
2	20	163	58	2879	7.7	160	10	219		32		80.2
2	20	165	61	2331	8.6	120	16	243		28		65.7
2	19	166	56	2804	8.5	120	14	241		20		65.8
2	20	152	43	1698	8	150	16	253		33		64.6
2	19	164	48	1944	10.5	160	8	318		22		49.8
2	19	160	48	2293	10.1	160	19	308		30		62
1	21	172	57.3	2596	7.8	230	11		243		3	58.4
1	19	186.2	82.2	3804	7.5	245	10.1		241		3	68.9
1	19	167.2	70.3	3603	7.5	220	12.8		282		5	62.2
1	19	174.7	62	2509	6.9	250	13.2		218		10	73.2
1	20	177.5	53.2	3056	7.5	240	19		246		5	65.3
2	20	173.5	56.9	1942	8.4	170	7	224		28		72
2	21	154.2	41.3	2068	9	170	22.5	236		27		75.4
2	19	155.5	48.7	2193	8.9	170	12.8	251		27		72.9
2	19	155.5	48.4	2065	9.9	175	19.5	234		32		74.2
2	19	165.7	58.4	1766	8.4	200	12.2	235		28		67.4
2	19	169.9	51.7	2692	10.8	160	4	266		30		60.2
2	20	167.5	73.3	2125	9.5	170	15.1	263		30		68.7
2	20	151.4	44.6	1854	9.1	160	20	253		33		67.2
2	19	161	48.4	1491	8.4	182	24.5	244		18		64.5
2	19	166.5	57	2207	8.4	180	23	241		35		78.2
2	18	160.9	61.5	2091	8.8	155	15.2	252		30		72.4
2	18	162.6	51.1	1590	10	150	14.5	235		28		60.6
2	19	155.6	49.4	2861	8.8	180	15	223		32		78.8
2	19	152.2	40.5	1796	8.8	180	11	245		26		64.2
2	19	170.6	58.1	2610	9.2	182	8.5	266		25		71.4
2	19	167.2	55.2	940	12.2	180	13	321		25		36.8
2	23	162.5	54.8	2196	10	170	19.3	233		24		72.1
2	20	161.9	55	1474	9.5	165	10.3	258		26		61.2
2	19	171.6	89.5	3616	10	160	12	243		25		66.8
2	19	157.5	52.5	1400	9.3	170	10	242		30		63.6
2	19	166.2	57.2	2064	7.6	200	1	244		35		68.8
2	19	154.1	43.6	2432	10.3	170	20.2	241		30		72.4
2	20	157.9	48.8	2311	9.8	160	21	233		25		73
2	21	161.7	45.7	2135	10.1	160	19.5	237		19		68.1
2	20	164.3	57	2608	9.6	180	24.7	239		25		76.1
2	19	151.8	61.7	2368	9.3	170	15.8	247		29		70.7
2	24	163.7	60.6	1912	10.3	160	14	249		34		66.1
2	19	158.8	47.9	2476	9.3	200	17	217		37		79.8
2	18	160.7	50.5	2474	9.3	160	23.1	257		32		74.6
2	19	164.7	56.1	2622	8.8	175	24.9	184		38		80.9
2	21	166.6	52.4	2196	9.1	200	21.1	223		33		78.8
2	20	155.9	45.3	2506	9.4	180	19.9	238		38		76.9
2	19	164.9	53.8	2132	9.9	180	25	242		23		72.8
2	19	156.1	46.7	1879	9.7	160	15.5	245		30		65.6
2	20	167.5	48.4	2177	9.8	170	16	227		24		72.3
2	20	157.6	52.4	2178	9.5	160	15	241		32		72.7
2	20	158.1	54.7	2115	10.2	160	15.9	255		34		70.3
2	20	170.2	70.4	2406	8.8	200	26	211		29		79.2
2	19	160.1	53.5	2565	9.5	170	18	237		31		75.3
2	20	158.6	50.7	2003	9.3	180	27.4	235		38		77.8
2	22	166.4	50.6	2643	8.9	155	18.7	217		30		78
2	19	157.6	57.4	2618	8.3	185	28.4	245		31		74.2
2	20	165.9	51.9	2092	8.8	210	18.4	216		33		80.2
2	20	163.4	50.7	2698	9.1	180	13.4	231		32		76.8
2	21	163	53.4	2130	9.6	170	17	241		33		73.3
2	21	158.9	58.2	2654	9.9	180	17.2	225		30		76
2	20	161.2	55.3	2660	9	200	18.4	221		31		79.4
2	20	172	61	2599	8.7	175	10	235		28		75.9
2	19	153.1	45.6	2058	9.9	160	18	240		32		72.2
2	20	166.1	58.2	2044	9.8	160	17	262		33		70.4
2	20	155	50.2	2249	9	180	19.4	254		40		75.8
2	20	170	62	2340	8.8	200	28.5	243		28		76.9
2	19	161.3	46.5	2338	9.3	180	13.5	239		34		75.3
2	19	160.3	43.3	2515	9.1	180	18.7	239		30		73.7
2	20	158.5	41.8	2058	9.7	170	14	235		31		69.8
2	21	153.9	46.3	2298	9	175	6	238		32		74
2	20	157.3	45.5	2116	8.4	170	18	257		34		74.9
2	19	163.3	53.5	3039	8.8	200	18	233		32		80.4
2	19	166.4	50.7	2575	8.5	180	9	238		30		76.5
2	21	164	67.8	2826	10.1	155	19	185		26		71.2
1	20	173	50	3940	6.8	240	22		263		14	78.7
1	21	176	61	3760	7.4	240	15		266		8	72.3
1	19	176	63	3270	7.5	240	15		266		6	69.1
1	20	172	68	4900	7.2	240	20		263		7	75.6
1	18	173	60	3000	7.5	240	18		267		5	66.7
1	21	172	64	3050	7.5	220	10		269		6	65.1
1	19	172	80	3460	7.2	200	13		266		10	67.1
1	21	177	81	4050	7.9	200	11		266		7	63.9
1	20	178	71	4570	6.3	250	24		268		5	78.3
1	22	174	71	3280	7	220	13		266		5	68.5
1	19	172	57	3970	6.8	240	17		267		12	79.7
1	22	173	57	3700	7	220	13		263		10	74.7
1	21	172	70	4300	7	240	17		266		12	78.6
1	24	163	65	3400	6.9	240	13		256		12	74.4
1	21	182	90	3100	8	220	13		268		5	61.8
1	19	169	73	3470	6.9	240	13		269		8	70.7
1	18	181	63	5000	6.3	250	9		219		15	87.9
1	20	172	60	3580	7.4	200	11		269		10	69.4
1	20	164	47	2600	7.2	200	19		263		8	59
1	21	171	64	2600	7.8	230	15		256		10	66.2
1	19	177	62	3100	6.9	230	17		263		11	75.6
1	20	169	74	2500	7.4	190	7		262		6	53.4
2	23	158	51	2000	8.9	160	14	263		30		71.8
2	20	160	75	2400	8.5	180	11	268		30		68
2	19	160	47	2340	8.8	180	19	266		31		74.3
2	20	160	53	2270	8.6	180	21	269		35		75.3
2	21	160	55	2270	7.8	170	17	268		35		75.6
2	20	161	45	1840	8.1	180	19	259		28		69.2
2	20	160	40	2100	9.6	150	14	266		29		65.3
2	20	155	43	2220	8.3	185	12	263		27		74.2
2	20	163	60	2530	9.3	160	15	256		30		72.9
2	19	170	60	2300	7.5	190	12	243		30		78.6
2	24	164	50	1520	7.5	180	21	266		30		70.1
2	18	165	53	2100	8.2	170	17	258		41		75.7
2	18	156	55	2170	7.5	170	19	259		31		79.1
2	20	163	52	2800	7.8	190	21	256		33		80.2
2	20	160	54	2650	7.1	185	16	252		30		81.2
2	19	168	75	2800	8.2	160	12	243		32		71.4
2	19	166	54	2200	7.8	160	21	243		33		75.3
2	19	163	53	1700	7.8	170	7	269		35		64.4
2	19	167	50	2303	9.7	190	7	236		28		73.6
2	20	170	69	2688	10.5	170	8	271		26		67.2
2	19	164	45	2429	9.7	155	14	269		20		64.2
2	20	162	68	2776	10.2	150	19	332		20		51.1
2	19	162	66	2765	9.7	170	17	247		32		71.7
2	19	162	65	3054	8.9	180	13	239		30		74.8
2	19	166	51	2088	9.4	160	16	248		25		70.6
2	19	157	48	2190	10.8	160	9	242		28		63.9
2	19	156	48	2702	9.4	190	13	272		31		73.6
2	21	156	54	1919	12.3	150	8	273		25		47.7
2	19	174	75	3124	12.3	150	18	278		25		51.8
2	19	166	92	3184	9.4	175	15	303		29		56.4
2	19	154	50	2785	8.9	175	17	239		34		77.7
2	19	153	51	2563	8.5	165	6	243		31		74.7
2	19	167	56	2774	8.6	145	6	259		16		65.5
1	20	158	45	3814	8.2	220	12		238		15	75.1
1	22	171	61	4000	7.8	230	13		239		5	70.1
1	20	173	62	5120	7	235	14		238		9	81
1	19	174	57	4100	8	235	14		228		11	76.6
1	20	172	59	4200	7.7	220	13		184		10	77.3
1	20	173	66	4900	6.9	240	15		235		12	83.3
1	21	163	53	4400	8.2	220	15		184		5	71.8
1	20	176	56	4100	6.9	220	12		264		8	74.4
1	20	187	70	5027	11	180	13		240		5	51.9
1	20	182	60	4700	7.9	230	15		244		6	68.8
1	20	168	90	4700	7.2	200	14		242		6	63.6
1	20	179	82	4712	7.1	220	6		240		10	74
1	20	174	58	3800	6.7	240	10		184		10	81.9
2	19	160	52	2235	7.5	175	11	232		28		80.2
2	19	160	40	2294	8.7	155	10	269		43		69.6
2	19	166	55	2025	8.7	175	19	267		30		73.6
2	20	162	61	2294	9.1	160	20	264		28		72.6
2	18	168	60	2660	7.9	180	20	239		30		79.8
2	20	161	54	2810	9.4	156	24	253		28		75.5
2	21	163	54	1955	8.4	160	23	247		31		72.6
2	19	158	47	2017	8.7	168	17	242		28		74.4
2	20	158	58	2180	9.1	160	18	243		28		73.7
2	20	158	57	1884	8.1	160	18	233		30		71.5
2	20	158	43	2215	8.9	150	14	231		31		73.2
2	21	158	46	2091	8.8	173	18	242		28		73
2	19	168	50	2550	9.1	189	20	245		22		74.4
2	18	170	51	2246	10.4	174	23	243		23		67
2	19	166	47	1960	9.1	170	12	272		22		63.9
2	19	165	52	2000	8.9	180	20	271		28		72.8
2	20	167	65	2600	9	208	29	271		24		77.2
2	20	168	54	3000	8.6	169	22	184		26		79.9
2	21	162	65	1704	12	158	25	256		33		47.7
2	19	174	68	2906	9.2	148	12	271		30		70.9
2	18	170	55	2163	9.5	152	22	264		24		70.2
2	18	166	50	2031	8.7	163	17	240		26		74
2	21	155	50	2125	9.4	150	23	242		25		69.7
2	19	163	55	2170	8.5	173	21	245		28		76
2	20	157	48	2700	9.2	150	8	245		24		70.3
2	20	155	53	2100	8.9	173	20	241		22		72.1
2	21	152	50	1990	9.4	186	20	240		19		68.5
2	18	155	45	2360	11	160	8	305		18		47.7
2	19	162	49	2429	8.8	171	23	245		23		68.2
2	21	168	57	2280	11	148	7	241		26		59.2
2	19	160	60	2450	8.4	152	14	241		20		70.6
2	20	159	47	2580	8.4	153	11	239		24		73.5
2	19	172	53	2014	8.4	160	12	243		26		71
1	18	172	62	5181	8.1	230	14		243		5	71.4
1	21	169	42	3415	8.1	230	9		275		11	65.6
1	20	162	48	3928	8.1	240	8		243		5	67
1	19	174	63	3853	9	240	9		263		9	69.4
1	19	178	72	3624	9	240	9		259		10	70.2
1	20	168	69	2823	9	230	8		267		8	60
1	19	170	56	2776	8.2	250	9		258		10	66.5
1	21	164	52	4001	8.2	250	8		261		7	70.1
1	19	166	47	3509	8.2	220	19		239		10	70.5
1	19	173	57	2337	8.2	250	21		264		10	65
1	18	167	49	3855	8.2	210	20		235		7	68.7
1	20	185	73	5220	8.2	250	19		244		9	74.6
2	20	162	46	2131	11.1	170	15	236		32		64.1
2	20	164	51	2869	11.1	140	14	243		26		58.6
2	20	156	40	2967	11.1	150	13	240		32		60.7
2	18	153	44	2329	10.1	150	14	244		30		65.9
2	19	153	49	2532	10.1	150	15	240		31		70.9
2	21	173	56	3101	8.3	175	18	252		29		78.2
2	21	163	46	2767	8	170	11	262		38		76.9
2	19	157	56	2540	9.1	180	14	264		38		74.9
2	21	162	45	2640	8.7	170	16	242		31		71.8
2	20	159	50	2220	8.6	170	16	265		28		73
2	19	159	46	2680	8.9	180	12	206		38		80.4
2	19	158	52	2243	8.6	170	19	252		29		74.8
2	21	158	51	2502	8.9	160	19	241		32		75.1
2	18	170	58	2859	8.6	160	11	238		30		76
2	19	153	45	2183	8.6	140	13	252		30		69.5
2	19	158	51	2232	8.6	150	10	235		28		72.4
2	20	162	48	2366	8.6	170	18	204		36		81.1
2	20	161	46	2526	9	150	16	241		32		73.3
2	19	155	59	2851	9	160	18	243		32		73.2
2	19	155	41	2214	8.7	150	12	238		31		69.8
2	22	170	56	2691	9.2	155	15	238		29		74.2
2	19	166	46	2235	9.1	150	12	237		30		69
1	20	175	55	4025	7.6	250	7		277		7	68.3
1	20	168	66	3484	8.8	200	5		281		2	57.3
1	20	167	55	3105	7.5	229	1		275		8	63.2
1	19	180	71	3775	8.1	240	2		279		5	62.1
1	19	170	52	2884	8.2	220	2		279		8	59.2
1	19	176	62	3852	7.8	220	13		277		5	65
2	20	156	48	1606	9.4	160	11	242		37		61.6
2	20	159	46	1826	9.3	170	9	282		23		58.1
2	20	166	49	2064	8.2	200	8.5	183		39		80.4
2	20	160	56	2648	10.1	150	6	245		35		64
2	19	156	57	2487	12	150	15	261		35		57
2	19	165	52	1598	10.1	160	11	243		31		59
2	19	155	50	2261	9.1	160	9	245		34		72.8
2	21	166	58	2883	10.3	180	7	274		31		70.6
2	19	159	53	1943	9.3	160	10	281		33		64.8
2	20	157	43	1864	8.3	190	14	225		25		70.3
2	19	155	45	2046	9.2	160	2	269		36		65
2	21	160	43	1374	9.6	150	17	271		16		50.8
2	19	158	42	2604	9.7	170	15	278		24		65.4
2	20	157	40	1999	9.8	170	18	284		33		63.9
2	20	161	55	2428	10.6	150	11	271		29		63
2	19	156	48	1549	9.6	155	8	265		31		59.4
1	19	177	77	2488	8	230	13		243		5	56.2
1	20	169	61	2896	8.8	230	15		265		10	66.4
1	20	173	71	3065	8.4	240	30		292		10	69.3
1	20	171	86	3995	8.9	220	16		289		10	62.7
1	20	177	68	3925	8.7	230	15		302		5	62.2
1	24	168	65	4118	8.9	220	19		268		10	71.4
1	20	172	58	3326	8.2	220	13		264		4	64.1
1	20	169	68	3727	9	220	16		273		7	64.7
1	20	177	76	3022	9.1	260	13		258		10	66
1	21	170	55	3104	7.4	220	13		298		10	67
1	20	168	43	3047	9.3	260	14		299		10	59.4
1	21	175	61	3967	7.9	240	13		317		7	64.3
1	19	172	68	3765	8.3	240	6		213		10	75.9
1	20	176	75	3571	8.3	220	12		289		10	65.1
1	18	165	66	2912	9.1	230	22		252		4	59.6
1	21	167	67	3218	7.9	230	9		287		20	70
1	19	172	55	3926	8.7	250	8		312		6	63.2
1	20	169	65	3414	8.2	240	13		231		15	76.2
1	20	169	52	2557	8.5	200	11		301		20	61.2
1	19	167	80	3741	8.6	220	12		285		10	61.9
1	19	178	82	4284	8.5	220	8		266		10	68.5
1	19	172	64	4521	8.9	240	13		252		5	68.8
1	19	173	55	3521	9.6	240	16		285		4	56.1
1	19	174	67	3075	8.2	220	8		307		10	63.3
1	19	167	61	3106	8.5	220	11		283		8	64.8
1	20	170	53	2541	9.2	240	12		292		10	58.6
1	21	168	62	2717	9.4	250	20		305		10	58
1	22	169	50	3239	8.2	210	19		291		7	61.9
1	18	172	55	2221	10.2	240	9		288		18	48.7
1	20	180	87	3572	9.2	220	7		282		9	59.9
1	20	163	51	2850	8.8	230	19		244		6	60.4
1	20	182	67	4628	8.5	240	17		369		4	58.4
2	19	167	55	2728	11.6	180	17	219		32		64.1
2	20	158	48	2488	12.6	180	17	184		30		63
1	20	179	64	3935	9.7	200	6		332		6	50
1	19	171	59	3514	9.6	242	11		222		10	67.5
1	19	172	49	3514	9.6	233	20		183		15	68.6
1	19	175	107	2618	9.1	198	4		257		1	47.2
1	20	174	59	4775	9.6	238	11		244		12	64.9
1	21	170	54	4196	8.6	246	23		272		14	75.9
1	21	175	70	3970	7.5	215	15		184		8	75.1
1	19	178	83	4200	7.4	210	12		275		7	64.9
1	19	165	56	2980	7.4	220	13		212		10	74.5
1	19	175	60	3650	8.2	215	15		184		7	71.6
1	19	174	63	3870	7.8	210	14		211		6	72.6
1	20	171	49	3200	7.6	230	12		272		15	69.8
1	19	175	65	3880	7.2	250	13		203		7	77.6
1	19	172	51	2785	7.1	240	12		205		11	73
1	20	168	62	4050	7.5	205	11		183		5	71.3
1	22	174	53	3700	7.6	240	17		241		8	71.1
1	20	178	65	3681	7.5	220	16		202		7	76.6
1	21	180	70	3890	7.3	230	18		199		9	80.4
1	19	181	72	3540	7.4	240	14		201		8	78.1
1	21	176	54	3300	7.6	250	13		182		11	76.7
1	20	171	68	3800	7.5	240	16		213		7	75.9
1	20	171	55	3500	7.3	230	20		185		9	76.2
2	19	160	47	2480	10	170	15	275		28		68.2
2	19	166	55	2551	9.6	170	16	243		32		71.9
2	21	156	51	2439	8.9	190	19	265		30		75.3
2	20	157	47	2550	9.6	170	14	242		20		68.9
2	19	160	46	2559	7.4	210	19	264		35		83.1
2	19	160	49	2800	8.3	180	17	242		31		77
2	19	162	63	2347	9.5	170	19	263		26		69.5
2	20	156	45	2000	12.2	150	4	301		20		39
2	18	164	51	2300	10.6	160	20.5	281		26		63.5
2	21	160	42	2549	9	175	20	241		34		72.9
2	19	166	55	2480	9.1	175	10	281		28		70
2	20	160	46	2170	8.2	170	18.6	221		35		78.1
2	20	168	52	2465	8.8	170	16	241		32		75.6
2	20	160	60	2723	9	170	17	235		30		76.5
2	20	165	60	2813	8.8	160	4	243		30		71.6
2	20	163	55	2500	8.5	190	18	243		35		78.6
2	20	164	54	2336	8.6	160	14	244		34		75.1
2	19	165	47	2900	9.1	180	19	249		36		77.9
2	20	158	47	3000	8.1	180	19	254		37		79.4
2	20	172	73	2988	8	200	18	236		38		79.5
2	18	162	58	2217	10.3	160	23	239		28		73.2
2	20	160	54	2500	10.3	180	15	243		30		70.9
2	20	164	57	2043	9.4	160	15	255		42		72.2
2	19	170.2	62.1	2618	9.3	175	16.4	242		30		74.2
2	19	162.6	53.1	2287	8.9	182	16	261		18		69.6
1	20	180	66	2810	7.2	260	16		242		10	73.1
1	20	169	60	2461	7.9	220	6		282		3	55.2
1	20	165	61	2660	7.1	250	5		257		12	69.5
1	19	177	52	3356	7.5	255	12		275		7	64.8
1	20	181	64	4136	7.4	270	16		222		3	74.7
1	21	169	48	2358	8.4	230	15		252		5	55.9
1	21	176	58	3262	7.3	245	16		227		12	77.7
1	20	180	70	2916	7.1	255	15		283		12	69.4
1	20	180	87	2617	7.5	245	4		248		2	57.6
1	19	175	55	2815	7.1	250	9		247		16	74.1
1	21	170	48	2614	7.8	250	5		241		5	58
1	19	177	52	2794	7.5	250	19		292		2	59.2
1	19	168	54	3444	6.9	260	26		239		20	86.5
1	20	179	69	3994	6.8	270	21		232		10	84.3
1	20	180	103	3194	8.5	180	3		302		3	42.2
2	19	163	60	2469	9.2	175	23	256		43		76.6
2	19	161	49	3158	9.7	155	8	253		32		73.6
2	20	155	51	2381	9.3	165	11	228		34		74.7
2	21	164	63	1880	9.5	155	22	237		31		69
2	19	164	48	2360	11.4	150	3	255		25		50.1
2	18	167	50	2276	11.5	200	13	253		27		60.2
2	20	167	63	2254	12.1	150	11	262		37		56
2	19	160	50	2619	11.8	155	11	252		36		59.2
2	19	165	48	2164	12.6	155	8	255		37		56.9
2	21	157	66	1880	11.2	155	12	185		32		53.3
2	19	155	60	2020	13.1	140	9	252		36		51
2	18	157	39	2140	11.3	140	11	263		35		52.5
2	18	159	53	2380	10.6	190	19	239		30		70.6
2	19	162	53	2471	11.1	155	16	257		32		62.6
2	18	164	50	2405	13.5	165	23	265		30		59.8
2	18	157	57	2015	10.5	160	21	255		22		66.3
2	21	162	50	2635	11.1	165	12	253		25		62
2	19	154	36	2010	10.2	160	10	295		27		58.2
2	21	166	55	2153	10.9	170	11	275		25		59.1
2	20	156	49	2630	11.2	170	17	254		22		60.2
2	20	162	53	2456	10.2	130	23	283		29		63.4
2	20	154	77	2709	11.8	160	13	285		30		48.1
1	24	164	62	3312	9	225	16		255		7	66.9
2	20	162	53.1	2498	8.4	165	16	228		32		77.2
2	19	167	49.6	1300	8.7	160	10	245		20		60.4
2	22	168	56.6	1300	9	180	18	242		22		63.4
2	20	161	47.8	1900	8.5	165	8	239		24		67.9
2	19	166	53.7	1911	11.3	155	25	226		26		58.8
2	20	151	46.5	2054	12.7	150	14	245		25		55.2
2	21	160	57.2	2070	12.5	160	7	239		23		55.4
1	21	160	45	3136	7.6	215	13		254		5	63.4
1	19	180	67	4044	6.8	275	20		252		10	83.2
1	19	170	65.9	4543	7.3	245	16		286		4	68
1	19	178	74.2	4131	8.7	170	1		317		1	48.2
1	22	180	69.7	3036	7.5	240	12		240		4	66.7
1	19	178	67.2	3840	7.3	255	17		261		12	76.8
1	18	174	58	4086	7.6	235	10		242		5	69
1	20	177	76.8	3510	8.4	215	17		293		2	57.1
1	19	177	73.5	3400	8.1	175	13.5		256		2	59.2
1	20	174	65.5	3066	7.6	205	6		298		5	57.5
1	19	167	73.3	3221	7	225	19		312		3	61.1
1	19	180	66.5	3000	6.8	265	11		232		7	75.7
1	20	184	68	4085	7.8	240	4		231		3	69.6
1	20	187	117	3010	8.6	190	11		307		0	46.3
2	19	155	46.6	1977	9.9	140	21	249		19		62.8
2	20	153	45.9	2092	10.7	160	20.5	231		22		65.8
2	18	160	57.8	2200	10.1	160	18	249		27		71.4
2	20	162	55.2	2338	9.2	180	13	226		18		71.3
2	19	159	49.7	2009	11.5	140	23	257		23		53.2
2	19	165	60.9	2695	9.9	165	19	236		22		72.2
2	21	151	47.7	2240	9.4	165	24	232		30		76.1
2	21	156	46.6	1829	10.3	165	16	244		30		63.5
2	21	169	52.7	2553	8.2	205	13	227		45		81.4
2	19	161	57.5	2000	8.6	140	13	227		30		71.2
2	20	159	48.1	2497	9.9	170	16	243		28		73.2
2	20	168	59.8	1782	8.2	150	17	243		30		64.4
2	19	159	52.3	1574	9.3	145	18	252		27		60.4
2	19	168	74.1	2976	8.4	175	16.5	229		24		75.1
2	19	156	58.9	2461	8.9	170	20	229		24		72.8
2	18	159	52.5	1669	8.9	185	21	183		27		70.3
2	20	150	45.1	1564	10.6	165	20	232		26		59
2	20	161	65.3	2090	9.8	170	15	252		24		66.8
2	18	166	60.4	2877	9.4	160	14	234		33		75.6
2	20	160	55	2457	9.1	175	23	254		31		76.2
2	21	164	49	1800	9.5	160	15	256		20		60.1
2	19	156	62	3028	9.5	200	22	242		40		76.9
2	19	164	47	2407	9.1	200	21	285		40		72.5
2	20	153	59	2572	10.2	160	24	276		35		67.4
2	19	170	58	1670	9.9	170	19	241		28		63.6
2	21	163	49	2629	9.1	185	17	242		23		74.2
2	20	162	57	2315	8.5	185	21	184		35		79.8
2	19	163	54	2663	9.2	165	25	243		30		74.5
2	20	164	61	2629	9.1	165	16.5	272		25		71.6
1	18	178	70	4299	7.3	240	23.5		251		3	73
1	24	178	68	3320	7.2	250	22		266		6	71.3
1	19	165	45	3244	6.7	235	14		185		4	71.1
1	19	171	58	2375	7.2	240	11		231		3	61.9
1	19	167	51	3846	6.9	260	13		224		9	80.1
2	21	161	58	2013	9.1	170	15	272		24		69.8
2	20	166	59	2479	10.4	185	9.5	284		35		66.4
2	19	160	65	2703	9.8	170	18.5	264		23		67.7
2	19	160	44	1596	10.4	155	10	284		32		54.4
2	19	163	48	2712	9.5	180	16	243		25		71.9
2	21	169	57	2310	9.3	170	6	252		30		72.1
2	19	170	56	1887	8.4	195	21	215		30		76
2	18	163	51	2616	8.6	170	22	277		24		71.7
2	19	156	45	1818	9.4	140	10	276		26		55.7
2	21	162	44	5860	9.4	170	10	308		30		64.8
2	20	161	59	2277	11.1	160	12.5	308		30		52.6
2	22	163	56	3010	8.8	170	14	242		28		75.2
2	20	155	45	1814	8.8	180	16	242		30		67.3
2	20	159	51	2406	9.6	170	22	253		31		74.1
2	19	156	47	2022	9.2	170	6	248		29		71.4
2	20	160	43	1860	9.3	180	13	246		27		63.8
2	20	152	45	2461	9.1	160	22	237		30		75.9
2	19	161	42	2195	9.4	160	20	315		28		57.7
2	19	163	54	2984	8.8	170	10.5	245		26		75.3
2	20	166	53	2070	11.3	160	12	297		23		49.4
2	20	165	54	2710	8.6	190	30	254		31		79.8
2	20	164	51	1806	9.1	180	19.5	243		25		63.7
2	19	161	46	2442	8.6	180	17	249		30		76.2
2	19	165	56	2717	10.1	170	14	237		25		72.7
2	20	157	63	2223	9.4	150	25	185		28		71.1
2	18	154	63	1903	9.8	150	20	278		31		58.7
2	20	163	55	1890	9.9	155	24	242		28		67
2	19	168	60	2850	9.2	175	26	228		31		80
2	19	165	48	2648	8.6	200	13	224		33		79.6
2	20	166	52	2187	9.4	160	19	241		28		73.1
2	19	162	52	2666	9.1	170	20	247		29		75.6
2	20	156	50	2322	9.1	170	21	240		26		75.4
2	19	166	53	3103	8.3	180	12	229		30		79.6
2	19	159	49	1900	9.3	160	21	257		26		67.8
2	19	158	48	2708	8.4	165	15	227		28		77.5
2	21	163	48	2169	9.2	160	24	232		33		76.2
2	19	162	46	2034	8.5	175	20	241		35		76.4
2	19	153	59	2275	9.9	145	22	289		25		59.9
2	19	155	44	2050	8.9	150	19	253		33		72
2	19	152	42	1843	9.5	150	23	261		29		64.6
2	19	162	68	2929	8.9	160	22	253		33		73.8
2	20	154	42	2729	8.9	155	19	215		30		78.5
2	21	161	43	2443	7.9	155	11	255		37		72.2
2	19	166	57	2861	7.4	155	14	271		30		78.2
2	20	160	56	2701	8.5	155	19	311		30		66.3
2	20	161	57	3024	7.8	155	24	252		27		79.3
2	20	158	45	2264	8.2	145	24	241		40		75.1
1	21	172	62	3540	7.3	225	13		249		8	72.1
1	21	175	63	3570	7.2	250	19		251		8	74.1
1	21	178	60	3911	7.5	215	18.5		246		7	72.2
1	18	170	60	3600	7.7	230	15		243		7	71.6
1	19	183	78	5655	8.1	230	19		239		5	74.4
1	20	176	65	3150	7.3	235	15		234		10	75.2
1	20	175	58	3912	6.7	235	17		217		18	86.3
1	20	172	58	3794	6.4	260	28		236		11	85.2
1	21	178	70	3196	7.6	225	18		256		7	69.8
1	21	179	65	3072	7.6	215	10		242		6	65.1
1	20	182	60	2776	7.7	220	8		253		7	63.7
1	19	175	80	3628	7.9	230	16		257		6	66.4
1	20	170	60	3491	7.5	215	14		253		8	70.9
1	19	172	58	2738	7.9	225	24		251		7	66.8
1	19	174	60	4700	7.3	235	13		249		7	74.4
1	19	175	70	3697	7.6	225	18		251		7	71.4
2	21	159	53	2558	10.2	160	18	243		43		71.5
2	21	158	53	3500	10.1	190	15	232		26		79.3
2	20	158	49	2664	10.1	200	16	252		35		75
2	19	166	53	2004	10.1	210	20	227		42		77.6
2	19	165	55	2862	10.8	160	13	275		27		62
2	20	164	50	1938	10.8	160	14	243		30		59.2
2	19	158	56	2532	11.3	150	13	314		40		50.9
2	19	161	45	2332	11.4	190	16	300		32		53.4
2	20	156	49	2435	11.4	170	14	301		27		49.6
2	19	158	55	2310	11.3	190	22	303		30		50.3
2	20	156	55	2822	11.8	170	20	353		25		46.6
2	19	154	77	3224	11.9	160	11	335		26		41
2	19	155	45.9	2775	11.9	140	8	302		30		43.7
2	19	170	48.9	2895	11.7	210	10	299		32		52.6
2	19	154	47	1310	10.7	170	12	315		30		45.4
2	20	160	64	2000	10.6	160	14	352		31		49.2
2	19	148	45.7	1485	10.4	150	14	301		28		49.4
2	17	158	46.6	1879	10.3	190	18	302		25		57.3
1	19	176	56	3271	8.1	209	23		255		4	66.5
1	19	172	74	3623	9.7	245	21		241		11	65.3
1	20	175	84	3425	9.4	193	17		237		5	56.2
1	19	170	60	3128	8.5	218	21		234		12	73.7
1	20	176	68	3268	7.6	242	14		235		10	74.9
1	20	183	94	3051	9.8	218	18		183		5	52.9
1	22	168	56	3268	8.6	211	9		267		10	68.1
1	19	167	49	3160	8.2	212	17		262		11	67.8
1	20	171	50	3857	7.4	253	20		269		11	72.9
1	20	174	65	3376	7.8	239	11		242		5	68.8
1	19	166	54	3036	8.2	204	12		252		10	67.7
2	20	160	56	1194	9.5	141	14	263		31		59
2	19	165	55	2548	10	164	16	261		29		71.1
2	21	173	67	1479	11	189	13	251		22		52.1
2	19	158	44	2087	10.3	184	17	264		31		70.8
2	20	161	40	2229	10	150	15	244		25		65.6
2	20	163	51	2647	9.7	171	20	261		31		73.4
2	19	158	52	2408	10	159	20	265		21		67.4
2	19	174	57	2901	9.5	160	20	269		23		71.3
2	20	156	51	2279	9	148	18	243		29		70
2	19	165	43	2159	10.2	149	11	261		18		59.7
2	20	164	45	2371	10	148	17	266		20		62.3
2	19	169	51	1980	9	180	12	261		30		70.7
2	21	166	51	2215	9.1	150	9	285		28		64.6
2	19	168	44	2057	11.5	170	1	245		33		42.8
2	19	160	48	2717	9.9	165	5	282		30		66.1
2	19	160	52	2609	9.4	180	17	283		30		71.2
2	19	154	46	2332	9.9	150	14	241		32		70.1
2	19	156	50	2049	9.4	170	6	252		39		71.6
2	20	159	53	1997	9.6	150	14	263		30		67.1
2	20	163	42	2275	10.3	160	8	257		30		66
2	19	157	60	1540	10.2	150	9	275		20		48.4
2	19	166	59	2485	9.1	180	4	262		36		70.2
2	21	169	60	1638	10	170	14	278		38		59
2	19	156	64	1650	9.6	160	10	264		20		54.2
2	19	155	59	1950	9.6	180	7	248		36		66
2	19	150	42	1425	8.8	150	11	266		29		60
2	20	157	56	1310	9.4	170	12	281		32		59.2
2	19	158	45	2281	8.9	180	11.5	244		30		74.8
2	18	164	49	1950	9.3	170	12.5	251		34		69.6
2	20	158	42	2133	10.2	150	14.5	251		30		65.5
1	21	174.2	66.9	4682	6.7	215	10		273		4	70.8
1	22	165.9	57.6	3630	6.4	240	17		240		7	78
1	19	167	58.2	3483	7	210	13		341		7	62.1
1	19	174.8	88.9	4423	8.3	230	11		304		1	52.6
1	20	165	56.1	3592	6.8	220	17		244		5	69.6
1	19	171.6	52	4029	7.3	220	15		278		16	71.4
1	19	168.5	67.1	3446	6.5	200	2.5		259		4	65.4
1	18	173.4	76.8	3624	7.5	220	16		242		1	64.4
2	20	165.6	47.7	2285	8.3	175	19	185		33		78
2	20	145.2	36.6	1957	13.1	160	15	296		20		43.8
2	21	164.4	48.5	2288	9	180	15	262		35		73.6
2	18	160	55	2431	8.6	185	14	224		24		76.6
2	19	158.3	47.3	2486	9.5	170	10.5	256		29		72
2	20	166.6	49.8	1989	10.8	160	13	311		25		51.1
2	19	164	50	2230	8.3	210	16	333		33		64.6
2	19	160.2	51.5	2461	9.9	160	22	286		26		67.1
2	20	156.2	45.3	1778	8.8	165	13	286		28		57.8
2	19	167	64	2321	10.1	150	10	293		24		61.9
1	20	177	68	3575	8.6	250	10		225		5	69.1
1	19	175	70	4000	8.6	232	8		232		4	67.9
1	20	170	53	2947	9.6	260	8		255		14	64.4
1	21	172	67	3732	8.4	234	15		208		4	70.5
1	21	176	73	5170	8.4	252	13		209		7	78.4
1	20	172	63	4653	8.3	248	17		206		10	81.2
1	19	175	54	3078	8.3	246	3		228		13	68.3
1	20	173	64	3482	8.3	247	6		184		10	74.5
1	19	176	62	4055	8.3	248	16		219		10	77.3
1	19	167	83	2819	8.3	242	11		241		6	59.6
1	22	167	44	3279	9.2	233	7		242		10	63.7
1	19	187	74	3279	9.2	247	3		239		4	61.5
1	19	176	77	3451	9.2	234	9		233		4	60.2
1	21	177	68	2721	9.2	235	20		234		5	61
1	19	184	77	4133	9.2	210	16		252		3	63.6
1	22	174	71	3450	9.2	238	15		185		10	70.8
1	19	168	59	3557	9.2	271	13		206		8	73.6
1	19	171	58	3389	9.2	260	18		248		12	71.5
1	20	169	56	3284	9.2	260	11		243		11	70.2
1	20	172	67	3718	9.2	227	17		231		4	65.3
1	18	172	61	3957	9.2	235	16		185		3	66.1
1	21	172	99	3578	9.2	220	9		239		1	56.5
1	21	174	67	3635	10.2	223	6		255		4	51.2
1	20	175	62	3739	10.1	232	11		212		13	65.9
1	19	175	67	3820	10.1	253	8		253		4	55.6
1	19	179	67	3690	10.1	248	15		219		12	65.6
1	19	168	90	2681	10.1	195	11		269		3	37.5
1	20	168	58	4778	10.1	236	19		184		10	67.2
1	22	175	72	3981	10.1	235	9		241		4	56.3
1	22	183	69	4327	8.9	255	21		209		12	79.7
1	22	170	57	3526	10.1	242	5		233		12	62.1
1	19	173	77	3748	10.1	233	18		232		7	57.9
1	19	163	50	3205	10.1	223	15		233		11	61.4
1	18	171	67	4241	8.7	210	8		241		4	65.7
1	21	170	56	3891	10.8	252	15		234		10	62.2
1	20	158	43	2751	10.1	235	13		239		11	53.7
1	18	178	74	4573	11.2	243	11		253		10	61.6
1	19	179	64	4102	11.1	241	20		234		10	63.3
1	20	171	68	4933	11.1	260	15		239		5	60.8
2	21	159	47	2545	11.4	180	15	252		32		60.7
2	19	168	58	1818	8.6	170	10	241		38		66.3
2	19	157	42	2323	9.8	200	19	234		30		73.3
2	20	160	49	2913	8.9	160	16	268		30		74.3
1	19	176	68	4251	7.9	210	16		272		5	67.7
1	20	172	71	4035	7.4	210	7		268		4	62.7
1	19	180	80	4990	7.4	229	12		243		5	68.5
1	19	173	63	3846	7	254	17		254		6	73.8
1	19	174	64	4145	7.8	210	3		243		3	63.8
1	21	188	100	4999	7.8	220	16		271		5	64.9
1	21	173	58	4037	6.8	260	8		264		6	74.6
1	20	165	46.4	3500	7.4	245	7		269		3	63.3
1	19	170	50	3365	6.5	254	15		255		5	71.4
1	19	180	56	4000	7.8	220	17		266		4	64.3
1	19	170	54	4300	7.3	250	20		268		3	71.1
1	23	174	61	4100	8.2	250	13		243		4	67.2
1	19	180	58	4364	7.8	250	17		264		5	70.6
1	20	186	72	5270	7.9	254	10		271		4	71.2
2	19	160	52	3204	9.2	195	18	243		33		79.6
2	19	168	59	2224	9.7	160	10	242		32		72
2	21	162	45	1963	9.2	175	10	239		31		68.9
2	19	160	51	2086	8.6	170	26	229		33		78.6
2	18	160	60	2602	9.6	170	20	242		38		75.8
2	19	152	37.6	1862	8.5	185	16	239		31		67.2
2	19	162	63	2300	9	180	16	293		35		66.3
2	20	172	58	2480	10.1	185	20	239		30		74.8
2	20	157	53	1860	10.5	150	23	247		29		62.2
2	20	169	52	2500	11.2	150	15	305		30		50.1
2	20	159	51	2428	9.5	180	19	231		36		76.8
2	20	162	50	2325	8.7	200	13	233		36		78.3
2	20	169	68.1	2517	9.8	160	18	242		32		73.7
2	19	163	58	2688	9.3	150	22	240		35		74.5
2	21	160	57	2094	9.8	160	29	258		38		73.8
2	18	158	48	2360	9.3	160	21	258		36		74.2
2	21	158	54	2263	10.3	190	25	239		29		75.6
2	19	167	61	2655	9.2	170	16	233		25		74.6
2	20	162	54	3210	8.7	185	19	268		26		77.4
2	18	164	56	2654	9.1	190	20	185		29		78.1
2	19	171	54	3140	10	180	12	273		30		72.4
2	19	163	60	2763	10.1	160	11	239		35		73.3
2	19	163	54	2799	11.3	188	5	262		40		60.8
1	19	179	52	5157	6.5	270	16		263		7	79.5
1	21	180	81	5321	6.8	230	3		245		3	72
1	20	175	62	4311	6.7	230	28		279		2	74
1	20	175	57	2679	6.6	230	5		259		4	65.3
1	20	167	55	3827	7	250	13		252		4	71.6
1	20	173	56	3591	7.4	240	12		244		3	65
1	20	183	78	4575	7.2	250	15		255		3	72.2
1	19	177	60	4199	7.3	230	13		273		2	66.5
1	23	168	60	2755	7.6	200	7		273		2	54.7
1	19	180	67	4764	7	280	12		272		3	73.8
1	19	174	52	3412	7.4	220	5		278		6	61.4
1	20	183	65	4086	7.6	230	12		246		6	71.2
1	19	179	60	4739	6.8	230	19		282		8	75.8
1	20	164	60	3073	7.6	240	18		218		8	72.9
1	21	163	48	3760	7.6	220	13		264		8	70.5
1	20	180	63	3926	6.6	260	17		265		6	76.5
1	19	179	58	5071	7.2	250	12		213		6	79.6
1	19	185	59	3700	6.9	270	20		238		5	73.9
1	21	186	60	4841	6.7	250	28		307		15	79.5
1	19	174	89	4068	7.3	230	10		300		3	57.8
1	20	180	79	4070	7.1	250	17		253		3	68.4
1	19	184	52	3251	7.6	230	16		289		1	60.7
1	19	176	72	3190	6.9	230	15		275		6	68.6
1	19	180	66	4039	7.1	250	16		240		5	73.1
1	19	182	58	3131	6.2	230	8		271		6	68.6
1	21	177	56	2723	7.8	240	12		286		1	58.5
1	20	174	46	3937	7.8	240	24		279		8	68.3
1	18	174	80	2866	7.6	210	4		319		1	50.8
1	19	171	68	3315	7.3	240	14		294		2	62.9
1	20	174	90	3570	7.7	200	2		309		1	49.7
1	20	178	64	4314	6.7	260	14		282		8	76.9
1	21	161	40	3326	6.9	200	12		296		5	59.3
1	19	174	49	3001	6.5	180	8		296		4	54.1
1	20	181	105	3462	8.9	260	10		289		1	56.6
1	19	171	47	3341	6.9	210	22		183		8	75.6
1	21	174	51	3300	7.2	240	4		228		2	65.7
1	19	174	45	3174	7.6	250	7		289		3	60.2
2	20	174	60	2624	9.5	200	24	244		30		78.7
2	20	170	66.7	2479	10.1	130	17	184		26		68.2
2	20	167	64.1	2682	10.4	185	14	233		28		72.4
2	21	165	51.2	2848	10.6	150	20.5	229		26		69
2	18	159	47.6	1922	10.3	160	16	231		23		66.2
2	18	165	64	2027	10.3	170	21	242		26		72.1
2	21	156	50.1	2210	10	165	14	215		29		74.2
2	19	158	48	2201	10.6	150	15	236		31		66
2	19	152	51.8	2030	10.4	170	21	237		23		68.5
2	19	161	75	2197	9.4	175	14	231		30		68.3
2	19	157	52.8	2385	9.6	145	17	228		27		71.3
2	20	160	57.1	2333	9.3	170	16	233		32		75.3
2	20	165	52.1	2060	9.1	160	10	223		28		73.8
2	20	164	48.8	2288	10	170	11	183		26		74.8
2	21	153	50.6	2021	10.7	155	10	239		33		66.2
2	20	163	56.5	2000	10.9	160	12	244		37		64.8
2	20	158	43.3	2086	10.4	155	18.5	234		36		70.2
2	19	160	44	2195	9.6	150	19	241		25		69.1
2	20	170	45	2593	9.5	160	18	245		30		70.9
2	19	159	44	2221	9.7	170	15	242		25		70
2	22	159	51	2080	9.6	160	15	245		39		72.2
2	20	154	51	2298	9.5	150	17	246		25		69.8
2	19	161	51	2241	10	150	16	259		30		69
2	19	160	54	2733	6.9	170	18	241		30		81.1
1	20	175	64	3968	7.2	210	19		243		10	75.7
1	20	180	62	4130	7.3	229	18		246		2	71
1	20	178	57	3095	7.6	229	20		243		8	70.8
1	20	177	60	3963	8	200	21		235		4	67.4
1	19	175	88	3404	7.6	210	18		252		2	61
1	20	175	79	4098	7.2	160	15		283		4	56.6
1	20	172	54	3009	7	220	17		269		10	71.9
1	21	173	54	3061	7	250	26		239		10	77.9
1	19	172	57	3226	7.3	229	19		237		3	69.7
1	22	168	53	3621	7.4	220	21		242		14	77.5
1	21	174	68	3028	7.2	210	16		240		3	66.1
1	21	173	54	2640	7.6	210	18		239		7	65.7
1	19	174	57	3275	7.1	190	20		261		3	63.6
1	20	178	62	3434	8.6	220	19		243		6	68
2	21	162	47	2446	10.2	190	18	236		20		71.3
2	19	152	51	2346	10.4	160	10	239		28		69.1
2	19	163	60	2281	10	170	13	242		30		70.4
2	20	161	62	2612	10.1	152	13	262		29		70.2
2	21	171	63	2978	9.6	192	23	252		26		77
2	20	151	46	2300	10	141	6	269		24		64.7
2	20	170	51	2228	10	154	19	261		21		67
2	19	165	56	2957	10.1	148	15	243		35		70.1
2	19	156	44	2186	10.4	138	18	269		21		60.5
2	19	169	57	2582	13	194	16	255		25		59.6
2	18	158	41	1200	10	146	17	243		19		51
2	20	151	43	2226	9	160	18	264		26		72.2
2	20	154	76	2875	11.1	149	23	315		28		46.6
2	19	161	51	2601	9.6	154	19.5	269		35		72.4
2	19	164	47	3185	10	149	25	275		33		71.3
2	19	157	60	1885	11.7	170	24	263		26		52
1	20	182	88	3843	8.4	250	23		269		5	66
1	18	180	70	3538	8.3	250	23		226		5	72.1
1	19	182	62	3538	8.1	260	15		229		5	71.2
1	20	175	65	2567	8.5	250	9		262		5	59.6
1	20	172	63	2503	8.6	240	8		263		5	58.4
1	19	178	58	2469	8.6	230	11		242		10	65.2
1	21	168	68	2486	9.7	210	16		263		3	47
1	19	170	57	2965	9.1	220	12		275		3	58.1
1	19	175	55	2196	8.5	240	11		216		10	64.8
2	19	164	55	1966	11	170	14	269		31		59.7
2	19	168	62	2256	10.7	154	20.5	247		28		67
2	19	160	50	1450	10.4	175	14.5	235		31		61
2	19	160	55	2100	10.4	180	15	247		35		70.1
2	19	168	49	2211	11.5	170	16	262		28		58.2
2	21	155	48	1769	12.9	160	15	259		29		48.2
2	18	164	56	2268	11.6	170	12	243		29		56.8
2	20	160	52	2366	11	170	20	257		31		63.7
2	19	164	52	2532	10.7	200	12	249		35		70.1
2	19	155	55	1737	11.2	176	14.5	263		33		51.2
2	19	165	58	3130	11	170	24.5	266		33		66.7
2	20	170	75	3228	11.9	171	20	268		29		58.6
2	20	163	58	2668	11.3	163	22	243		24		62.5
2	22	160	46	2207	11.1	172	20	255		36		64.2
2	19	164	52	2211	11.2	180	24	268		35		63.1
2	22	160	65	1671	11.3	154	11	268		28		45.4
2	20	170	52	2940	11.2	175	13	234		25		63.5
2	20	165	55	1881	11	170	20	254		33		58.9
2	19	161.4	49.9	2042	9.2	160	18	289		40		67.8
2	19	160.7	40.7	2240	8.8	165	14.5	271		50		70.9
2	19	162.1	49.7	1709	11.3	150	10	293		23		40.6
2	19	166.3	56.4	2654	8.3	180	13	254		25		75.2
2	20	163.2	52.6	2602	8.5	160	18.5	249		29		76
2	20	155.3	55.5	2779	10.8	150	10	242		26		62.5
2	19	165.9	52.8	2357	9.8	160	12	303		18		59.1
2	19	169.8	58.3	3063	8.9	150	11	277		29		69.6
2	19	164	52.3	2237	8.9	165	11.5	291		30		67.4
2	21	163.2	63.5	2512	8.7	160	12	241		25		72.7
2	19	158	49.4	1890	8.9	160	21	268		24		66.8
2	19	157.9	52	2636	10.1	150	19	269		30		70
2	18	162.5	43.6	2172	13.6	140	17	297		23		41.9
2	19	159.8	41.4	2172	9.2	160	15	269		13		61.5
2	19	158	48	1999	10.3	170	12	292		33		63.1
2	18	158	49.8	1987	11.2	150	16	308		23		44.9
2	19	159.5	44.6	1987	9.5	160	19	287		22		62.7
1	20	167	50.8	2465	9.5	220	11.2		352		10	49.6
1	19	167.8	59.2	2887	9.6	190	11.2		301		5	45
1	20	170	66	4000	9.5	150	5		248		5	54.7
1	19	160	66	4022	8	150	-0.5		291		5	49.1
1	20	172	79.6	2342	8.3	190	13.2		301		3	44.3
1	21	170.2	44.7	2737	8.1	250	9		295		5	54.1
1	21	175	80	3000	9.9	150	10.2		295		5	39.3
2	20	167	52.8	2346	10.8	160	10.2	242		32		63.5
2	19	160.2	48.7	3113	10	160	7	243		30		70.4
2	19	163.4	50.7	2148	9.9	150	-1	242		25		59.9
2	20	163	52	2200	8.8	150	5	245		26		62.4
2	20	160	54	2200	8.8	160	5	245		21		61
2	20	166.6	45.1	2181	8.8	160	14	235		23		68.7
2	20	162.9	52.6	1995	10	140	2	272		30		57.3
2	20	170.3	63.5	2868	9.7	160	9.7	288		28		66.8
2	21	161.9	58.5	2849	11.3	150	9.5	261		25		57.6
2	19	159.9	48.5	2218	9.7	160	3.5	289		26		60.4
2	20	169.8	52.9	2616	9.3	180	5.3	218		23		72.6
2	19	162	56	2018	11	175	25.6	245		30		65.5
2	21	154	45	2207	9.1	165	29.8	247		38		77
2	19	160	55	1941	8.6	179	31.6	245		38		75.2
2	19	168	69	1951	8.7	153	10.4	246		30		66.2
2	21	157	56	1963	9.1	155	19.5	261		25		68.9
2	20	160	51	2025	9.2	151	13.1	253		30		71
2	20	162	51	1809	8.1	198	20.6	184		29		72.2
2	19	162	57	1979	8.8	160	8	245		38		71.3
2	19	155	55	1758	8.5	173	19.3	244		18		62.4
2	19	156	39	1902	9.6	161	7.6	252		35		62.9
2	19	156	42	2104	9.5	178	12.7	253		30		72.7
2	19	157	50	2449	9.1	170	12.6	241		25		72.4
2	20	153	43	1645	8.1	130	4.4	248		38		57.2
2	19	152	49	2333	9	166	15.1	252		20		70.3
2	20	152	49	2134	8.9	159	10.3	248		28		72.3
2	19	162	61	1932	9	158	4.1	246		43		66.4
2	21	155	56	2136	8.7	139	12.9	241		35		69.9
2	19	162	45	1882	9.8	149	20.4	253		29		62.1
2	20	158	55	1948	9.2	148	13.2	243		28		67.6
2	19	164	46	1685	9.3	188	18.6	246		27		62.3
2	20	160	43	2049	8.8	173	21.3	242		30		72.5
2	19	171	64	2736	10	152	8.8	181		35		78.7
1	20	178	60	3920	7.7	250	12		240		8	74
1	19	185	82	4359	6.5	250	5		218		10	80
1	20	172	60.2	2939	7.5	220	0		281		10	60.8
1	19	173	68.5	4235	8.5	215	13		227		10	74.9
1	19	180	85.1	4322	8.5	190	11.5		309		2	54.2
1	20	172	62.1	4100	6.7	250	9.5		234		12	82.8
1	20	176	54.9	3777	7.5	250	31		281		6	67.7
1	20	175	60	3184	7.2	235	14		307		8	66.2
1	19	175	81.9	3994	7.2	215	2		269		4	60.9
1	21	183	70.2	4325	7.6	240	13		268		12	75.4
2	19	165	55	2771	8.3	185	23	239		40		81.3
2	19	154	49	2566	9.1	150	12.5	253		22		69.5
2	19	158	55	2385	8.8	160	12.5	243		24		72.7
2	19	156	48	2158	7.7	180	10.5	264		37		76.5
2	21	158	47	2808	8.7	160	25	241		25		77.1
2	20	168	60	2832	8.5	160	22	217		28		80.3
2	19	171	60	2675	7.9	210	8.5	242		32		80
1	19	172	79	3460	11.2	180	5		241		2	42.3
1	21	161	73	2660	11.2	210	9		241		4	39.7
2	20	155	49	2621	9.8	178	17	248		32		74.6
2	20	158	43	2550	9.7	187	12	238		32		74.9
2	21	164	57	1908	10	194	18	237		30		69.4
2	19	164	45	2405	9.1	202	20	236		38		76.1
2	19	171	59	2040	10.1	175	14	184		26		73.2
2	19	160	46	2598	9.5	185	11	235		29		74.7
2	18	164	55	2040	8	188	17	184		31		79.5
2	23	163	56	3565	9.1	218	21	183		39		93.1
2	20	161	48	1688	10	186	19	248		25		62.4
2	20	159	53	2574	10.4	185	16	212		32		74.5
2	20	159	46	1750	9.1	193	17	218		27		67.5
2	19	156	43	2750	7.8	228	15	183		32		84.9
2	21	157	49	2010	8.7	200	18	215		47		81
1	19	178.1	54.2	3925	7	270	23		252		8	75.9
1	21	171.5	50.4	3652	6.5	250	24		228		12	81.7
1	19	178	59	4155	7.6	220	23		265		7	72.2
1	22	175.5	55	3123	7.5	225	22		273		8	69
1	20	179.5	69	3225	7	220	21		265		7	71.8
1	21	163.5	49.3	3406	8	200	19		273		6	62.6
1	20	169	84	2786	8	185	22		278		8	53
1	20	177.5	58	3129	7.9	225	23		261		9	72
1	19	169.9	46.1	2400	7.2	200	25		271		11	61.5
1	20	175.5	72	3258	7.1	210	21		243		6	68.8
1	19	176	61	2850	6.8	210	21		264		7	69.9
1	19	165	52	3233	6.9	230	23		268		5	71.3
1	19	178	65	3410	7.1	225	22		261		8	73.2
1	21	175	71	3111	7.9	195	23		243		5	63.4
2	19	163.1	57.4	1721	11	185	26	275		29		53.2
2	19	164.1	49.2	2521	12	190	25	243		28		61.7
2	19	160	51	2363	11	185	27	264		44		67.5
2	20	157.8	54.9	1809	10.5	185	26	255		42		65.3
2	19	162.9	64.9	3182	10.9	185	27	265		36		68.2
2	22	159.9	40.5	1471	11	180	26	273		38		53
2	21	158.2	47.2	2845	11	170	26	273		40		67
2	21	168	54	3255	9.2	170	22	242		28		78.1
2	19	165	47	2794	9.5	185	26	245		30		78.1
2	20	165	46	2364	9.5	170	20	223		30		73.1
2	18	154	42.6	2750	10	175	20	243		30		74.9
2	20	153	62	2083	10	170	8	264		28		65.8
2	19	168	57	2564	8.1	210	22	227		27		81.6
2	21	165	52	2828	8.6	160	21	235		27		77.5
2	19	163	55	2950	7.7	190	20	218		28		83.4
2	19	160	48	2834	9.2	170	21	234		30		77.7
2	20	159	49	2462	10.1	175	16	233		25		72.8
2	22	164	54	3074	9.9	180	25	185		23		76.3
2	21	153	47.8	3655	8.8	190	24	226		26		84.4
2	20	153	55	2780	9.6	155	22	234		21		72.2
1	19	176	56	2751	11.5	270	23		304		11	48.4
1	20	179	58	2703	11.7	240	14		359		16	45
1	21	166	60	3853	12.8	210	14		359		7	44.2
1	19	163	53	3051	12.7	245	12.5		355		7	42.5
1	20	167	63	2098	12.8	240	11		355		5	32.6
1	19	180	77.4	3912	11.8	200	14		355		6	41.2
1	21	167	55	3262	12.8	240	18		358		11	48.3
1	21	171	58	3013	13	250	15		351		8	46.1
1	22	172	58	3031	13	250	15		352		10	48.1
1	19	165	47	2024	12.5	257	16		354		10	36.1
1	21	177	65	3031	11.9	256	21		358		11	47.9
1	21	173	67	3860	11.6	220	20		355		10	48.9
1	20	172	65	2421	12.3	210	15		355		5	33.1
1	19	168	57	2544	11.7	160	13		355		9	32.2
2	20	165	52	2779	12.9	180	19.3	275		22		55.9
2	19	160	51	2448	12.3	160	15	294		26		53
2	19	167	51	2433	13.1	160	24	308		30		51.7
2	19	163	59.4	1609	14.7	150	18.4	297		28		40
2	20	172	57	2469	15.5	180	29.4	308		27		53
2	19	166	57	2825	15.2	150	20	294		27		53.4
2	19	164	49	2563	14.2	150	24.4	297		25		51
2	20	165	57	2449	11.3	150	17	242		30		60.6
2	20	158	48	2661	12.3	150	13	301		30		48.2
2	21	151	50	2433	10.8	150	15	275		35		60.2
2	19	162	56	1912	10.4	170	16.2	233		25		64.3
2	21	160	44	1753	12.1	160	15.7	240		28		49.6
2	20	168	50	3082	10.1	200	26	231		30		80
2	21	161	40	3785	10.1	180	19	241		27		74.8
2	18	163	48	2464	9.5	160	14	244		28		73.2
2	20	167	56	3232	9.5	180	22	318		28		65.9
2	20	158	66	2534	10.1	160	18	322		29		57.5
2	19	164	44	2235	10	180	17	239		32		70.8
1	21	176	71	4639	7.1	200	12		248		1	68.4
1	19	170	52	3384	6.6	260	23		292		11	78.5
1	20	172	60	3502	6.6	235	31		228		5	78.3
1	21	170	48	2481	6.5	200	9		242		2	58.4
1	20	175	65	3600	6.3	240	6		215		10	81
1	19	181	64	3795	7.9	230	27		243		1	68.9
1	18	173	61	3788	7.2	220	13		252		9	73.5
1	19	165	50	3110	7.5	240	6		241		7	70.4
1	21	169	55	2703	7.5	260	21		245		4	61.7
1	21	174	67	3379	6.5	227	8		243		12	78.8
1	21	165	56	3595	7.1	227	11		247		4	69
1	20	170	51	3768	7.1	221	2		241		5	63.7
1	19	166	59	3449	7.6	200	12		298		2	58.4
1	20	175	62	3592	6.9	278	15		235		5	76.6
1	19	164	53	2918	7.4	225	9		254		8	66.8
1	19	174	66	3326	6.8	232	24		243		6	74
1	19	178	67	3162	7.3	235	13		251		4	67.6
1	19	174	57	4215	7.1	242	18		256		7	74.5
1	20	180	71	4624	7.8	250	17		252		9	76.6
1	21	172	57	4403	6.7	242	13		243		8	77.8
1	19	170	89	2604	8.6	210	13		217		1	54
1	19	177	54	3721	7.1	190	10		295		2	55.3
1	20	184	62	3042	7.7	270	15		263		7	69.8
1	21	167	65	4400	7.3	226	17		243		9	74.2
1	19	179	68	4830	6.9	229	18		185		9	81.7
1	22	177	63	4630	7.7	230	11		231		8	75.8
1	21	161	70	2626	7.4	219	6		292		1	54.3
1	19	167	42	2403	7.1	227	8		263		2	55.3
1	21	180	62	3500	6.7	218	16		265		3	71.3
1	23	183	65	4574	7.2	231	10		266		7	72.6
1	21	175	55	2046	7.7	237	4		242		4	56
1	21	171	51	3500	7.1	230	3		287		4	59.9
1	21	173	99	4700	8.1	205	4		312		2	54.8
1	19	160	56	2505	6.7	260	18		252		8	72.1
2	21	164	59	2045	10	150	15	241		26		68.2
2	20	160	62	2554	10	170	13	241		25		67.7
2	21	161	49	2070	8.6	150	14	240		31		72.2
2	19	169	61	2045	8.8	190	21	259		31		75.4
2	19	155	50	2680	9.1	150	14	237		38		74.4
2	19	153	40	2096	9.2	150	16	239		32		68.8
2	19	166	60	2754	9.1	150	23	224		30		76.9
2	20	161	43	2618	9.9	170	16	244		34		71.4
2	21	154	56	2454	9.3	160	15	241		27		72.6
2	19	165	58	2810	9.9	180	27	242		32		78
2	20	148	40	2206	9.7	160	24	243		25		73.3
2	18	155	50	2251	9.4	160	20	243		26		70.8
2	19	163	50	2351	9.1	180	16	240		30		75.3
2	18	160	56	2650	8.1	170	18	243		30		75.2
2	19	168	51	2656	10.2	170	23	215		27		77
2	19	161	48	2232	10	160	21	245		35		66.9
2	21	156	44	2159	10	160	12	245		32		70.7
2	18	167	56	2723	10	150	16	243		30		71.7
2	21	162	47	2431	10	160	18	266		28		70.6
2	19	165	57	2247	10.2	160	14	284		20		63.4
2	19	163	60	3004	10.3	180	22	253		39		76.1
2	19	168	53	2254	10	150	18	272		28		68
2	21	160	44	2254	10.1	150	14	268		25		66.6
2	19	156	46	2229	9	160	18	268		30		72.2
2	18	165	61	2216	10.1	170	16	269		26		70
2	20	157	53	2187	10.1	150	35	265		30		70.5
2	20	157	42	2300	10.3	150	20	241		22		64.5
2	20	164	56	2200	10.8	160	32	243		16		62.6
2	22	163	57	2250	9.6	160	14	239		26		72.4
2	19	153	50	2419	9.7	170	11	238		26		73
2	20	168	55	2640	9.5	150	16	243		26		72.2
2	20	160	49	2606	10.1	150	15	249		30		70.8
2	19	158	42	2455	9.1	160	17	308		22		58.8
1	21	172.8	70.4	3521	6.8	220	10		255		7	73.5
1	21	174.4	59.6	4123	8.5	210	6.5		291		4	62
1	20	188	71.6	4301	6	270	13		213		5	81.7
1	19	171.8	55	3421	7.4	215	11		257		10	72.2
1	20	184.9	70.3	4646	7.8	220	7.5		309		6	65.2
1	20	177	57.1	3839	7	210	-6		261		10	67.6
1	21	162.2	54.7	3568	7.4	210	21.5		267		10	73.5
2	20	165	50	2798	9.1	160	22.5	227		26		77.7
2	19	169	59	2615	9.5	200	13.5	184		25		76.4
2	19	156	47.5	1400	12.2	150	21	253		18		44.1
2	23	170	51.5	2643	9	190	10	246		30		75.7
2	20	160	50	2072	9.5	150	5.5	253		33		67.8
2	19	155.9	51.3	2336	9	170	21	245		30		75.4
2	19	164	75	2431	9.6	170	10.5	262		16		63
2	20	157.3	50.2	2294	9.9	180	16	246		25		71.6
2	19	170.7	62.5	2832	8.4	200	17	222		30		81
2	18	160	48	1500	11	150	8.5	264		20		46
2	20	145.6	43.9	1908	11	170	15.5	251		22		55.7
2	20	156	54	2192	9.5	170	9	241		24		70.9
2	19	171	51	3026	9.3	150	18	262		29		72.8
2	23	160	66.9	2780	9.5	160	24	253		27		72.4
2	19	150	43.2	2046	8.4	160	15	239		26		74.2
2	19	159	51.1	2284	7.4	200	16	231		26		82.2
2	20	166	60	2639	10.7	160	14	258		15		60.8
2	20	150.6	47.7	2000	10.7	160	9.5	244		20		62.4
2	20	162	50	2311	9.2	170	10	240		24		72.1
2	19	161	44.3	2289	9.9	160	18	258		27		68
2	20	179	87.5	2513	9.5	170	7	255		28		68.7
2	20	159	46	1680	8.8	160	16	241		26		63.4
2	20	155	50	2250	8.5	190	11.5	217		31		78.9
2	20	160	62.6	2771	9.2	170	19	184		28		74.5
2	20	161	56	1790	10.6	180	14	262		27		56.8
1	20	179.2	78.4	3843	7.5	220	15		262		4	65
1	20	167	60.9	3434	7.1	220	4		233		10	74
1	20	167.6	55.5	3029	6.7	230	12		262		15	77.3
1	21	177.3	68.5	4066	7.3	250	11		248		9	75.6
1	19	161.6	41.4	2470	6.9	250	15		251		11	68.6
1	19	170.6	46.2	3116	7.1	250	17		254		19	76
1	20	170.5	53.8	3134	7.3	240	20		254		11	75.3
1	21	178.1	58	3992	6.5	260	6		245		16	83.3
1	20	173.1	52.6	3159	7.1	230	5		247		9	69
1	20	173.6	52.9	2528	6.9	240	12		249		5	62.2
2	21	155.5	47.1	2102	9.8	160	13	247		29		70.9
2	19	167.8	48.2	2855	9	190	15	242		35		74.7
2	20	162.8	44.3	3051	9.3	180	21	236		32		75.7
2	19	174	62.6	2266	9.5	170	14	241		33		73.6
2	19	161.9	55	2141	12	165	26	282		43		58.7
2	20	159.9	49.9	2341	12	170	26	281		48		60.1
2	19	163.6	48.4	1962	11	170	25	275		45		61
2	19	169	57	2458	10.8	180	25	269		30		67.3
2	19	165.9	74.5	3226	10.9	180	24	268		25		65.5
2	19	156.3	50.7	1649	11	170	26	271		28		54.4
2	19	162.1	49	1850	11	190	26	263		26		59.3
2	19	164.6	55	3464	11.5	180	25	243		35		66.1
2	19	167.3	57	2612	12	170	25	239		27		63.3
2	20	160.1	61.9	2516	12	160	27	275		38		56.3
2	20	159.4	45.8	1761	11	170	25	275		35		52.5
2	19	160	55	1900	11.3	180	24	264		30		58
2	19	163	53	2000	11	190	25	278		23		60
2	19	155.7	54.5	1857	12	160	25	285		25		47.1
1	19	176	57	4300	7.7	252	15		271		7	72.4
1	19	185	67	3200	7.5	230	8		365		5	55.8
1	19	176	64	3300	7.5	211	9		305		6	62.1
1	22	172	86	3750	8	205	4		368		5	47.5
1	21	171	100	3600	7.7	201	4		305		6	54
1	20	181	76	5156	6.1	295	13		222		15	91.2
1	19	175	79	3100	7.2	222	8		301		5	58.8
1	19	172	57	3200	7.8	220	8		307		6	61.6
1	20	176	56	4200	7.6	210	9		305		5	63.1
1	22	178	76	4100	6.8	250	10		246		11	77.6
1	23	173	57	3400	7.3	231	11		305		11	68.6
1	20	175	56	3000	6.2	285	12		218		9	80.5
1	19	172	58	3000	6.7	201	9		245		7	70.1
2	21	162	75	2600	8.2	176	10	243		28		68.2
2	21	156	51	2700	8.6	175	15	242		35		75.7
2	19	162	48	2300	9.1	185	10	242		24		71.7
2	20	156	45	2600	8.6	170	20	261		27		75
2	20	160	42	2300	9.1	175	18	242		28		70.7
2	19	166	65	2100	10	170	13	287		30		65.3
2	19	164	49	2000	10.8	180	16	244		26		61.2
2	19	165	65	2100	10.1	170	8	299		25		61.1
2	19	160	55	2400	9.6	150	11	299		47		64
2	22	160	74	2200	9.7	160	8	298		28		56.8
2	19	165	55	2300	9.1	180	10	271		28		71.9
2	20	171	75	2500	10	180	8	242		26		67.7
2	20	161	48	2389	12.1	170	10	308		28		48.9
2	20	160	58	2509	11.9	170	17.4	308		29		50.5
2	19	162	60	2817	11.7	180	20.5	308		26		52.2
2	20	150	47	2096	12.1	180	14.5	308		26		49
2	19	165	50	2288	12	170	17	308		26		49.4
2	19	161	64	2086	12	150	20.5	308		32		44.6
2	20	158	53	2238	12	150	16	308		26		47
2	21	168	55	2238	12.8	190	14	306		27		50.3
2	19	154	53	2433	12.7	180	21	301		25		50.5
2	20	167	63	2314	12.7	150	11.5	301		27		46.7
2	21	175	69.6	3232	12.7	160	13	304		30		53.8
2	19	169	73.3	3441	8.2	180	24	308		26		70.3
2	20	160	49.1	3242	12.2	170	14	305		32		52.8
2	19	159	55	2494	8.8	178	19	262		30		75
2	20	160	58	2486	8.6	160	18	257		30		74.4
1	20	171	55	2958	7.6	225	19		291		2	62.1
1	20	170	54	3331	7.6	215	7		259		5	65.5
1	19	160	53	2788	7.9	210	23		253		10	69.6
1	20	175	77	3047	7.6	245	15		256		6	64.9
1	20	170	53	2684	7.4	210	8		265		5	60.7
1	19	180	67	3556	7	260	21		262		6	73.7
1	20	175	54	3308	7.8	250	17		275		8	65.5
1	19	172	60	2500	7.9	220	18		285		2	57
1	18	171	55	2629	7.4	225	13		273		14	66.3
1	20	171	55	3228	6.8	251	11		226		21	85.9
1	19	176	56	3200	7.4	245	14		294		6	64.4
2	20	160	50	2943	9.5	168	20	245		31		75.7
2	21	156	45	1989	8	171	16	296		36		67.1
2	19	168	51	2580	8.2	170	16	208		35		80.9
2	21	161	52	2122	7.5	171	13	292		35		73.3
2	18	160	80	3320	9.7	177	20	247		33		71.9
2	19	157	52	2158	8.7	168	18	252		35		74.7
2	19	161	56	2243	8.6	185	19	263		36		75.6
2	21	151	50	2933	9	165	15	255		35		75.1
2	20	160	40	2000	8.9	167	21	241		32		71.5
2	20	163	37	2672	9	165	21	213		30		75.9
2	21	163	45	2400	8.8	176	29	245		34		75.4
2	21	163	60	2030	9.2	182	11	240		31		73.4
2	19	166	56	2760	9.3	171	20	249		32		75.9
1	21	164	72	4032	7.7	220	12		267		1	63.9
1	17	174	66	4044	8.3	211	19		285		1	63.7
1	21	170	50	2876	7.6	251	10		241		2	62
1	21	169	74	4102	7.8	207	7		306		1	57.2
1	20	174	99	4000	7.5	235	15		245		1	60.1
1	20	181	59	2763	6.5	257	15		258		5	69.4
1	21	178	76	4819	7.4	225	14		228		6	72.1
2	20	156	51	2250	8.5	176	25	240		30		78.1
2	19	156	60	2786	8.7	170	19	241		30		74.3
2	20	158	51	2002	8.7	160	24	244		26		75.7
2	19	167	56	3229	8.5	190	24	257		22		78.6
2	19	157	48	2205	8.5	178	21	227		37		79.1
2	21	171	63	3000	9.2	170	19	218		31		78.6
2	20	160	46	2942	9.5	172	19	226		30		77.7
2	20	160	44	2375	9.1	173	18	242		28		75.1
2	20	165	75	3776	11	140	15	281		34		58
1	19	176	53	4446	7.9	240	23		261		10	73.8
1	19	163	46	2840	8	175	21		286		13	57.7
1	19	164	63	3158	7.6	210	27		287		13	72
1	19	167	80	3971	7.7	210	15		282		5	59.5
1	20	169	56	3404	7.3	215	11		261		15	74.2
1	20	175	57	5150	7.4	225	17		243		16	80.3
1	19	172	59	4121	7.6	215	6		281		14	71.2
1	21	174	64	3505	7.1	210	11		263		15	74.3
1	20	170	55	3860	7.3	220	13		269		16	75.7
1	19	170	54	4465	7.9	230	21		245		20	81.9
1	20	160	57	3011	7.7	184	24		263		8	64.2
1	22	169	66	3806	8	225	19		283		15	72.3
1	20	179	63	4892	7.1	235	17		262		10	78.3
1	19	179	59	3080	7.4	235	28		273		13	72.1
1	20	163	52	2746	8.5	190	13		281		11	58.3
1	20	170	55	3064	7.8	220	24		258		16	74.3
1	20	168	55	2638	8	205	15		279		14	63.7
1	19	170	55	3012	8.2	200	3		245		18	68.6
1	19	179	72	2655	8.8	215	3		273		12	59.9
1	19	168	52	2960	7.5	225	17		279		16	70.8
1	19	172	51	2624	7.1	200	3		272		16	62
1	20	167	58	2624	7.6	200	14		271		15	65.7
1	19	171	51	4136	7.9	230	16		263		13	72
1	19	174.4	63.5	5225	8.3	240	21		269		10	77.7
1	20	174.5	51.2	4166	7.7	215	5.5		243		3	64.6
1	19	167.6	59.4	3700	7.9	215	9		288		10	68.7
1	20	183	65	4132	6.7	250	-1		183		7	75.4
1	21	172	55.2	3267	7.4	235	4.5		253		13	73.1
1	21	167.5	55	3233	8.6	220	10		313		5	57.5
1	19	175.5	65.9	2350	7	230	14.5		242		3	62.3
1	19	170.2	53.2	4499	8.6	220	12		313		5	60.4
1	18	165.8	55.1	3215	7.6	235	7		319		4	58.4
1	19	177.4	78	5300	7.3	230	16		309		3	65.2
1	19	176.3	62.7	4111	7.3	230	15.5		309		5	65.6
1	19	170.7	69.6	3932	7.6	240	10.5		291		4	65
1	19	172.5	53.6	3100	8.5	210	4.5		291		6	61.2
1	19	179.3	70	4117	7	230	10.5		285		5	68.2
1	20	161.3	51.5	3378	6.6	230	18.5		285		11	76
1	19	170.1	52.4	4386	7.6	225	1.5		265		6	66
1	21	171.8	63.4	4175	7.4	210	9		261		6	69
1	19	170	56	3263	7.3	220	19		267		6	68.9
1	19	163.7	70	3920	8.6	180	4		258		1	54.4
2	21	158	49.5	1875	9.5	150	13	255		24		61.8
2	21	161.6	51	1711	9.8	170	2	185		26		57.2
2	19	162.5	60	2690	9.8	160	13	234		29		73.6
2	19	155.4	61	1786	9.3	160	19	258		27		59.8
2	20	166.3	59	3040	8.4	180	5.5	232		26		76.6
2	19	158.9	54	2008	9.7	160	12	240		23		69
2	19	161.4	43.5	2349	9.6	170	22	293		26		64.8
[truncated: 11,811 more rows]

## Sheet: Y2019
gender (1-boy, 2-girl)	age	Height (cm)	Weight (kg)	Vital capacity (ml)	50-m dsah (s)	Standing long jump (cm)	Sit and reach (cm)	800 m(s)	1000 m（s)	sit-ups for girls	Pull-ups for boys	Total score
1	19	167	72	167	72	3308	7.5		294		7	59.1
1	20	179	65	179	65	3395	6.8		222		12	82
1	21	164	65	164	65	3567	7.2		298		5	59
2	20	163	49	163	49	2151	9.2	236		27		73.9
2	19	156	55	156	55	2620	9.1	228		30		80.7
1	19	178	65	178	65	3241	7.1		242		10	76.8
2	18	161	60	161	60	2252	8	233		35		80.6
1	20	176	92	176	92	5259	7.8		251		10	73
2	20	159	55	159	55	2589	8.7	211		33		78.9
2	20	164	57	164	57	2626	8.6	183		35		83
2	20	163	46	163	46	2143	8.4	215		32		79.6
1	18	171	57	171	57	3050	7		234		12	75.3
1	19	169	84	169	84	4206	9.7		301		7	49.1
2	20	163	50	163	50	2266	8.2	257		34		79.1
2	19	161	61	161	61	2720	8.2	211		23		78.4
1	21	169	66	169	66	3096	7.5		240		12	75.5
1	21	166	60	166	60	3027	7.3		239		9	72.6
2	20	158	62	158	62	2032	9.3	288		35		64.9
1	19	170	53	170	53	3057	8.6		266		8	66.1
2	22	156	44	156	44	2344	9.2	218		33		78.5
2	20	149	55	149	55	2210	11.6	278		25		51.1
2	19	164	52	164	52	2030	10	288		25		63.8
2	19	151	45	151	45	2142	9.6	214		32		74.9
1	19	167	74	167	74	3168	8.7		304		7	56.8
2	19	163	63	163	63	2194	8.5	223		21		75.9
1	21	174	65	174	65	5652	7.3		185		8	80.4
1	18	167	62	167	62	3886	7.3		259		12	74.8
1	19	167	56	167	56	3382	6.7		184		20	88.1
2	20	159	54	159	54	2102	8.9	206		30		80.5
1	18	181	81	181	81	4455	7.6		304		9	65.4
1	19	173	52	173	52	3751	7.2		291		15	70.9
2	20	161	67	161	67	2533	9.2	212		22		73.8
1	20	192	115	192	115	5476	7.2		300		5	63.2
1	21	178	82	178	82	4951	7		223		10	80.3
2	20	162	66	162	66	2171	9.1	222		32		76.1
1	19	180	62	180	62	4676	7.9		243		10	78.2
2	20	163	85	163	85	3443	10.2	312		32		61.6
2	20	163	48	163	48	2227	9.7	241		30		73
2	20	172	66	172	66	2113	9.2	265		32		72.4
2	19	163	53	163	53	2388	9.2	259		28		71.7
1	19	165	50	165	50	3680	7.3		266		5	61
2	20	160	44	160	44	2277	8.5	251		30		73.6
1	21	171	65	171	65	4463	6.5		261		7	75.6
1	19	170	62	170	62	3351	6.4		185		11	81.4
2	22	159	46	159	46	2334	8.2	242		35		78.6
1	19	166	52	166	52	3900	6.8		265		7	73.6
1	22	165	53	165	53	2783	7.1		276		7	62.6
2	19	156	70	156	70	2466	9.8	257		33		66
2	20	170	56	170	56	2382	7.5	241		30		82.3
2	19	166	63	166	63	2718	7.9	255		34		78.1
2	18	155	47	155	47	2470	7.7	208		30		83
2	18	156	48	156	48	2476	7.8	214		35		83
2	20	158	51	158	51	2528	8.1	249		35		78.1
2	20	159	56	159	56	2590	8.8	252		34		75.1
1	21	179	63	179	63	3711	7.1		285		2	57.7
2	21	150	60	150	60	2691	8.2	253		32		73.4
1	20	173	57	173	57	3770	7.1		235		7	73.1
2	19	155	48	155	48	2391	8.5	256		33		74.8
1	21	166	48	166	48	2510	7.6		263		6	54.4
1	19	172	76	172	76	2900	7.5		259		2	49
2	20	166	60	166	60	2819	8.8	226		30		79
2	19	156	50	156	50	2174	7.1	243		30		80.7
2	20	168	55	168	55	2000	8.4	241		35		75.6
2	18	156	50	156	50	2748	7.9	245		30		79.3
2	20	168	58	168	58	3313	7.6	236		30		84.5
1	20	177	77	177	77	3834	6.6		245		8	75.6
2	19	174	51	174	51	2192	9.1	257		36		69.1
1	20	184	64	184	64	3140	6.5		241		8	77
1	19	171	65	171	65	3224	7.4		275		2	59.9
2	19	161	66	161	66	2811	7.8	252		32		74.8
1	20	175	55	175	55	3360	6.1		226		10	81
1	19	172	59	172	59	2068	6.7		275		9	63.8
2	20	155	45	155	45	2340	8.1	235		32		76.3
2	20	170	50	170	50	2221	7.6	207		35		83.8
1	20	176	55	176	55	3542	6.6		244		7	68.5
2	20	155	49	155	49	2448	7.6	238		46		81.6
2	20	159	47	159	47	2177	11.2	258		31		58.3
2	19	167	60	167	60	3049	9.3	221		36		79.2
2	19	155	60	155	60	2490	9.4	243		36		68.4
2	19	164	53	164	53	2746	9.6	226		39		79.3
2	19	154	47	154	47	2109	9.7	245		28		72.1
2	20	158	43	158	43	2524	9.5	226		39		79.9
2	19	163	50	163	50	2735	9.9	252		40		74.3
2	19	169	54	169	54	2106	8.9	212		29		72.1
2	19	171	55	171	55	2851	8.1	185		54		83.5
1	20	176	56	176	56	4189	7		301		6	66.9
1	20	177	78	177	78	3878	6.9		251		2	68.6
1	21	176	70	176	70	3953	7.8		262		5	67.5
2	20	163	54	163	54	2512	8.7	226		32		79.5
2	21	155	47.5	155	47.5	2244	9.7	236		35		75
2	18	159.9	60	159.9	60	2240	9.1	252		39		71.4
2	19	160	47.9	160	47.9	2164	10	256		34		71.5
2	18	159	49	159	49	2634	9.7	256		34		74.2
2	19	164	52.9	164	52.9	2652	8.6	289		31		68.6
2	20	160	52	160	52	2557	10.1	243		16		61.1
2	20	157	51.3	157	51.3	2386	10.2	263		36		73.2
2	21	154.3	48.9	154.3	48.9	2383	10	253		28		71.3
2	19	165	60	165	60	2138	10.3	271		31		69.3
2	20	167	49.6	167	49.6	2470	8.8	255		41		77.4
2	19	161	50	161	50	2458	9.3	243		38		73.4
2	19	166	58.8	166	58.8	2722	8.8	303		38		65.7
2	20	160	47	160	47	2693	9	227		36		78.4
2	19	166	56	166	56	2785	10.3	235		30		74.5
1	19	176	60.3	176	60.3	3782	7.5		244		13	72.3
2	19	160	65	160	65	2800	10.3	287		46		68.6
2	20	168	51.3	168	51.3	3192	8.2	242		36		79.3
1	19	173	135	173	135	4010	7.3		244		3	58.3
2	19	158	61	158	61	2319	9.4	234		38		72.1
2	19	161	53	161	53	2136	10.5	274		30		67.8
2	20	156	56	156	56	2503	9.6	261		38		75.6
2	21	160	50.7	160	50.7	2857	10.6	263		36		71
1	20	176.9	75.9	176.9	75.9	3291	7.5		233		6	70.2
2	19	160	49	160	49	2335	10.5	267		31		68.1
1	19	168.1	80.9	168.1	80.9	2933	9.2		245		13	57.2
1	19	193	85	193	85	3215	8		264		2	64
1	19	170	51	170	51	2642	7		217		10	70.9
1	20	178	70	178	70	3803	6.6		205		18	91
1	19	179	60	179	60	3685	6.8		222		10	81.8
1	20	175	60	175	60	2876	7		183		4	70.7
1	20	188	107	188	107	4675	8.3		264		2	61.4
1	22	171	94	171	94	3907	9.1		263		2	54.7
1	20	178	84	178	84	3744	8		263		2	63.5
1	20	173	62	173	62	2815	8.1		265		4	61.2
2	19	163	57	163	57	2215	7.5	237		36		82.2
1	19	168	60	168	60	3746	6.9		222		10	80
1	20	186	86	186	86	4603	7.2		255		10	74
1	20	178	81	178	81	3880	7.1		246		9	71.6
1	20	160	51	160	51	3582	7.4		259		8	72.4
1	19	165	50	165	50	5103	7.5		232		11	82.8
1	22	173	96	173	96	2777	8.4		249		3	55.1
1	20	169	59	169	59	3695	8		265		5	67.2
1	20	172	62	172	62	3273	7.7		267		7	69.3
1	21	177	61	177	61	4152	7.3		258		15	77.2
1	20	172	62	172	62	3876	7		218		10	80.2
1	20	187	65	187	65	3569	7.2		234		8	77.1
1	19	184	94	184	94	3968	7.7		265		2	64.3
1	20	169	65	169	65	4098	7.6		256		4	69
1	19	165	66	165	66	3755	8		268		3	62.7
1	19	184	54	184	54	2797	7.4		240		14	71
1	20	182	73	182	73	3724	8.6		261		3	67.6
1	20	168	65	168	65	3014	7.3		263		10	70.3
1	18	172	52	172	52	3114	7.4		258		14	71
1	19	181	57	181	57	3207	7.5		251		7	66.4
1	22	184	77	184	77	3611	8		234		3	69.4
1	20	172	73	172	73	3729	7.7		244		10	72.3
2	19	167	50	167	50	2274	7.6	236		34		81.7
1	21	174	55	174	55	3460	6.8		202		8	84.7
1	20	169	52	169	52	3495	7.1		242		13	75.9
1	20	168	52	168	52	3724	7.1		226		10	80.6
1	20	173	53	173	53	3356	7.9		226		3	61.6
1	20	180	64	180	64	3098	7.5		234		15	74.9
1	18	172	58	172	58	3108	6.9		234		10	78.5
1	19	174	68	174	68	3826	7.4		247		7	70
1	19	187	86	187	86	3504	7.3		184		5	70.3
1	20	174.3	60.5	174.3	60.5	6128	6.6		268		3	73.6
1	21	167.4	57.1	167.4	57.1	3512	7.5		231		11	74.7
1	19	175.3	65.9	175.3	65.9	3900	6.3		181		15	88.4
1	19	177.8	69.8	177.8	69.8	3380	8.8		255		4	64.8
1	19	168.7	91.8	168.7	91.8	3700	8.5		241		10	67.1
1	20	178	69.3	178	69.3	4010	7.4		244		2	69.3
2	19	162	63	162	63	2345	9.8	243		28		69.7
1	20	172.3	57.6	172.3	57.6	2756	7.5		227		5	64.5
2	19	158.5	65.4	158.5	65.4	2653	11	241		31		63.2
1	19	174.5	66.3	174.5	66.3	3214	9.2		225		2	59.8
1	19	163	66	163	66	3056	8.3		244		2	56.1
1	20	170	62	170	62	5480	7.3		183		11	85.1
2	20	158	57	158	57	2045	10	241		44		73.6
1	19	176	69	176	69	3974	8.1		237		4	63.9
2	18	155	46	155	46	2530	10.3	231		45		76.8
1	19	170	58	170	58	3700	7.3		253		7	72.6
1	20	173	53	173	53	2507	6.6		221		10	71.7
2	20	165	48	165	48	2647	9	234		40		80.8
1	21	173	58	173	58	3300	8.8		243		10	68.1
1	21	172	59	172	59	3333	7.6		269		14	71.3
1	20	180	62	180	62	3709	7.7		265		4	66.3
2	19	161	48	161	48	2738	8.7	185		38		79
2	19	165	61	165	61	2806	8.7	229		36		82.2
1	19	178	57	178	57	3343	7.3		269		15	73.6
1	21	170	78	170	78	3879	7.9		268		3	62.6
1	19	165	59	165	59	4316	8		259		9	74.4
2	20	166	57	166	57	2372	11	256		36		64.7
2	19	156	46	156	46	2940	9	246		37		78.4
1	21	169	77	169	77	3570	8		283		3	57.9
2	19	163	50	163	50	2257	10.2	228		39		74
1	20	173	70	173	70	3300	8.4		283		5	61.5
2	20	158	49	158	49	2290	10	185		38		74.2
2	20	153	45	153	45	2872	10.3	229		38		75.6
2	22	161	54	161	54	2723	8.4	217		36		75.3
1	20	190	120	190	120	3739	8.5		368		0	46.7
1	19	176	65	176	65	3900	7.7		242		6	71
2	20	161	45	161	45	2836	9.1	254		35		72.4
1	19	170	48	170	48	3400	6.8		236		10	77.5
2	20	158	45	158	45	2510	9.3	269		30		74
1	20	172	60	172	60	4100	7.3		243		5	62.6
2	20	155	47	155	47	2347	9.9	239		26		76.5
2	19	162	48	162	48	2466	9.5	247		30		74.4
2	18	150	46	150	46	2858	9.5	240		28		75.6
1	18	178	60	178	60	2442	7.9		242		4	52.1
2	20	160	44	160	44	2642	9.5	224		23		75.7
2	19	169	54	169	54	2574	8.4	251		37		77.3
2	19	165	51	165	51	3081	9.3	244		37		74.1
2	19	170	57	170	57	3065	8	222		47		84.5
2	20	162	50	162	50	2807	9.3	232		23		74.7
2	19	163	52	163	52	2737	8.4	254		32		77.6
1	19	175	55	175	55	4263	7.2		284		1	60.9
2	20	168	55	168	55	2323	8.6	253		25		75
1	21	181	66	181	66	3450	7.3		236		6	70.8
2	19	163	50	163	50	2683	14.1	261		25		59.7
2	19	161	48	161	48	2415	7.8	185		40		81.1
2	20	158	65	158	65	2337	8.4	242		26		70.7
2	19	162	49	162	49	2050	8.1	211		30		81.4
1	20	173	60	173	60	3537	6.5		253		3	66.9
1	20	170	76	170	76	2995	7.9		288		2	51.3
2	19	160	68	160	68	2872	9.6	239		30		72.2
2	19	160	47	160	47	2989	9	237		27		77.3
2	19	165	60	165	60	2523	9.4	241		30		71.5
2	19	150	42	150	42	2576	8.5	235		32		77.3
2	20	170	46	170	46	2031	9	242		30		72
1	19	160	45	160	45	2591	8.2		275		6	51.6
2	20	168	57	168	57	2740	8.6	247		30		77.4
2	19	164	52	164	52	2003	9.3	253		30		75.3
2	20	167	47	167	47	2784	9.5	229		25		72.4
2	21	163	55	163	55	2754	10.1	243		30		74.4
2	19	167	52	167	52	2494	9.7	243		31		72.9
1	19	168	67	168	67	2647	7.5		261		5	61.7
2	20	160	60	160	60	2700	10.1	251		35		73.9
2	21	165	56	165	56	2983	10.4	266		35		70.4
2	19	158	43	158	43	2632	8.9	248		30		74.5
1	19	176	70	176	70	8338	8.6		265		3	70.2
2	20	164	55	164	55	2400	8.3	238		34		77.8
2	24	153	43	153	43	2735	8.9	237		35		75.5
1	19	181	95	181	95	3186	9.5		276		3	45.2
1	20	180	60	180	60	3527	7.3		234		3	70.5
2	19	156	50	156	50	2346	8.8	224		32		77.5
2	19	165	48	165	48	2644	7.7	274		27		76
2	19	162	50	162	50	2168	8.8	265		30		72.1
2	19	170	66	170	66	2641	9	265		31		73.4
2	21	166	51	166	51	2315	9.4	253		28		72.9
2	20	168	55	168	55	2276	9.4	241		28		74.8
2	20	166	50	166	50	2451	7.3	194		31		90.1
2	19	164	49	164	49	2128	9.4	244		23		68.9
2	20	155	61	155	61	2244	9.3	265		25		66
2	21	155	51	155	51	2248	8.1	238		24		74.6
2	20	162	53	162	53	3024	9.2	254		26		75.8
2	19	155	45	155	45	2264	9.1	255		29		73.6
2	21	165	67	165	67	2018	9.1	257		26		68.4
2	19	169	50	169	50	2636	7.3	240		34		83.5
2	19	155	52	155	52	2085	9.7	265		27		68.2
2	21	163	49	163	49	2248	9.4	264		23		70.2
2	19	170	55	170	55	2128	8.1	225		28		76.5
1	21	179	75	179	75	4077	6.4		264		2	71
2	19	164	56	164	56	2066	8.1	252		18		69.8
1	20	181	95	181	95	5470	7.7		276		4	60.4
2	20	167	57	167	57	2228	7.7	246		30		77.8
2	20	160	48	160	48	2059	8.1	258		25		73.2
1	20	178	80	178	80	3686	8.2		248		2	55.4
2	21	163	56	163	56	2345	7.7	253		31		78.9
1	19	170	90	170	90	4448	8.2		298		2	49.2
2	20	167	55	167	55	2291	8.6	259		24		74.1
2	21	165	50	165	50	2534	8.7	239		38		81.7
2	19	165	58	165	58	3327	9.1	239		35		79.1
2	18	156	39	156	39	2626	9.5	237		45		77.5
2	20	150	42	150	42	2740	10	239		36		74.1
2	19	165	50	165	50	2000	8.9	239		40		78
2	18	153	47	153	47	2400	9.8	239		40		75
2	20	160	47	160	47	2574	8.3	238		36		78.3
2	21	160	53	160	53	2085	8.6	239		35		76
2	19	168	66	168	66	2193	8.3	239		40		77.7
2	21	152	57	152	57	2100	9	239		40		74.7
2	19	170	55	170	55	2748	8.4	239		39		82.2
1	19	178	62	178	62	4133	7.6		228		12	79
1	20	179	70	179	70	3985	7.6		236		12	77.9
2	19	162	45	162	45	2103	8.6	245		35		70.5
2	19	163	55	163	55	2906	8.5	242		50		78.8
2	19	167	52.5	167	52.5	2341	9	233		24		75.3
2	19	158	47	158	47	2210	10.7	225		30		70.9
1	20	165	73.5	165	73.5	3849	6.6		240		14	81.3
1	19	175	78	175	78	4615	7.4		299		2	55.8
2	20	162	46	162	46	2341	9.4	236		28		74.5
1	20	181	71.5	181	71.5	3052	7.6		232		3	67.9
1	20	170	60	170	60	3805	6.7		185		6	79
1	20	174	57	174	57	3900	6.9		265		2	68.4
1	21	170	56	170	56	2477	9.3		273		2	47
2	18	165	55	165	55	2076	9.5	229		30		75.2
1	19	175	63	175	63	3000	6.7		262		10	76.1
1	20	180	60	180	60	3412	6.8		243		14	76
2	20	160	45	160	45	2300	9.4	255		28		72.3
2	21	166	48.5	166	48.5	2315	9.2	242		32		73.3
1	19	175	60	175	60	4502	6.6		252		10	82.4
1	22	175	65	175	65	4897	6.3		235		10	84.3
2	20	160	47.5	160	47.5	2220	9.1	236		28		75
1	20	175	60	175	60	2423	6.8		268		5	55.5
1	21	160	60	160	60	2262	6.9		278		3	58
2	20	155	44.5	155	44.5	2500	9.7	235		30		74.7
1	20	178	70	178	70	4924	8		242		5	69.7
2	20	165	50	165	50	2510	8.4	183		30		81.4
1	23	173	63	173	63	4949	6.5		185		15	89
1	20	173	54	173	54	3616	6.4		253		20	83.4
1	20	175	58	175	58	4292	7.2		236		15	80.7
2	20	160	50	160	50	2018	10.1	222		32		77
1	19	178	64	178	64	4260	7.2		259		8	74.3
1	19	174	60	174	60	3738	7.8		269		5	66.3
1	18	170	63	170	63	3255	6.9		262		20	80.1
2	19	160	50	160	50	2033	8.5	246		30		75.8
1	21	110	85.5	110	85.5	3753	6.9		225		15	76.3
1	19	174	53	174	53	3157	8		275		8	63.4
1	18	175	60	175	60	2469	6.4		235		12	74
1	20	160	70	160	70	3568	6		235		10	70.3
1	18	183	71	183	71	3885	7.3		243		5	70
2	21	165	56	165	56	2467	8.6	217		30		81.8
1	19	178	80	178	80	2500	7.6		274		1	51.2
2	19	159	57.5	159	57.5	2799	9.2	232		33		75.9
2	19	158	48.5	158	48.5	2219	9.9	233		31		73.2
2	20	161	56	161	56	2008	10.3	268		33		68
1	19	172	68	172	68	3983	7.1		256		8	77.3
2	20	152.4	49	152.4	49	2449	8.8	226		16		73.3
2	20	171	62	171	62	2030	7.9	239		25		77.1
2	22	159	52	159	52	2348	9.9	233		35		74.8
1	20	174.8	62.6	174.8	62.6	3963	8.8		217		3	67.5
2	22	152	58	152	58	2737	8.8	241		23		71.8
2	19	155.7	48.6	155.7	48.6	2103	9.5	247		31		68.5
2	20	155	49	155	49	2072	9.7	237		30		75.1
2	20	150	42	150	42	2500	9.1	243		28		75.6
2	19	151	55.8	151	55.8	2823	9	185		28		74.4
2	19	156	51	156	51	2287	9.2	238		44		78.2
2	19	157	55	157	55	2245	9.6	217		30		76.4
2	19	159	52	159	52	2554	10	233		34		75.2
2	20	157.1	47.9	157.1	47.9	2849	9.6	240		31		75.3
1	20	183	82	183	82	3121	8		245		8	63.8
2	20	150.2	50.9	150.2	50.9	2823	8	232		28		80.6
2	22	155	53	155	53	2700	9.1	243		40		76.9
1	22	176.5	56.4	176.5	56.4	3560	7.7		243		3	60.7
2	19	158	50	158	50	2167	8.3	243		20		74
2	19	159	58	159	58	2270	9.4	263		31		71.2
2	20	164.1	55.7	164.1	55.7	2547	9.2	245		33		74.1
2	19	153	48.2	153	48.2	2603	9.6	243		40		75.3
2	19	160.7	46.7	160.7	46.7	2479	9.7	240		36		74.2
2	20	163	56	163	56	2172	10	226		31		73.7
1	20	180.7	67.1	180.7	67.1	3962	7		242		8	72.4
1	19	167.6	62.5	167.6	62.5	2820	7.9		244		9	61.8
1	20	169.7	56	169.7	56	3928	7.7		300		1	62.2
1	20	168	50	168	50	3683	8.4		245		5	63
1	18	181	67	181	67	3571	7.3		233		6	70.3
1	18	181	56	181	56	3407	8.3		261		4	61
1	20	173	65	173	65	3502	8.3		242		6	61.9
1	19	173	60	173	60	3158	7.7		226		8	73
1	18	177	74	177	74	3200	7.8		234		4	65
1	20	173	70	173	70	3108	8.1		268		5	57.2
1	19	170	91	170	91	3156	8.6		261		1	46.6
2	19	160	50	160	50	2367	9.4	228		31		73.7
1	19	173	62	173	62	2566	7.9		241		5	57.6
1	20	173	53	173	53	3362	7.2		218		7	72.7
1	19	182	57	182	57	4059	7.9		236		7	65.7
1	19	173	56	173	56	3931	7.5		225		8	76.7
1	22	168	62	168	62	3119	7.5		262		7	63.6
1	19	170	53	170	53	3213	7.6		237		5	69.8
1	20	178	77	178	77	3845	7.3		185		7	69.8
2	19	157	54	157	54	2163	7.5	237		33		73.7
1	19	167	61	167	61	3419	6.7		215		13	83.4
2	19	162	71	162	71	2384	8.2	235		35		71.1
1	19	189	60	189	60	4605	7.9		282		6	63.9
2	20	167	57	167	57	2995	9.8	241		37		77
2	19	160	50	160	50	2585	9.7	269		35		72.3
1	18	181	73	181	73	4989	9.7		284		5	58.5
1	19	178	60	178	60	2866	7.4		267		8	66
2	20	165	48	165	48	2460	9.9	255		44		76.5
1	21	173	55	173	55	2892	7.6		244		6	61.4
2	19	167	51	167	51	2154	9.6	267		38		73.8
2	20	168	59	168	59	2093	10.6	233		34		69.2
1	19	178	65	178	65	5352	7.3		255		9	77.8
2	19	165	45	165	45	2539	9.9	258		35		70.9
1	19	182	81	182	81	4976	11.7		285		6	45.5
2	19	161	54	161	54	2325	9.9	261		34		73.4
2	21	158	55	158	55	2325	9.9	255		41		74.4
1	19	174	60	174	60	5160	9.4		269		20	75.6
1	19	181	70	181	70	3569	7.4		284		9	68.7
2	21	168	61	168	61	2302	9.3	235		42		76.6
2	21	158	45	158	45	2422	10.1	268		31		70.4
2	19	163	53	163	53	2754	11.4	266		36		59.5
2	22	168	55	168	55	3001	8.9	243		35		77.8
1	20	178	57	178	57	4396	7.6		267		8	73.8
1	19	178	70	178	70	4830	10.5		283		5	46.5
1	20	174	65	174	65	4709	7.4		261		10	75.8
2	19	160	52	160	52	2525	9.5	228		31		75.1
2	20	165	52	165	52	2152	9.8	253		33		72.3
1	19	176	75	176	75	4979	8.5		266		18	75.8
2	19	155	43	155	43	2036	9.6	249		42		73.4
2	20	170	52	170	52	2552	9.4	233		35		78.2
1	20	181	65	181	65	3989	7.1		253		10	78.9
2	20	166	48	166	48	2295	8.6	214		40		80.1
1	21	172	76	172	76	3876	8.1		269		10	67.4
2	19	165	44	165	44	2980	10	226		37		71.9
2	18	156	45	156	45	2962	9.3	232		38		78.7
1	20	170	55	170	55	3160	7.5		264		5	68.6
2	19	160	51	160	51	2996	9.3	246		38		77.6
1	20	178	70	178	70	4127	8.1		269		10	73.4
1	20	172	53	172	53	3774	6.8		242		12	80.2
1	20	181	64	181	64	3734	7.3		279		6	66.9
2	19	165	72	165	72	3027	9.5	242		37		71.2
1	18	178	65	178	65	3280	8.5		264		8	62.1
1	20	170	68	170	68	3320	8.5		244		4	60
2	20	162	48	162	48	2600	10.7	232		38		71
1	20	180	55	180	55	4115	7.4		227		5	64.2
2	19	157	48	157	48	2848	8.9	185		40		79.2
2	19	162	58	162	58	2984	10.1	242		48		75.9
2	20	166	49	166	49	2624	9.8	256		38		70.2
2	19	166	55	166	55	3050	9.5	228		42		79.5
1	19	178	72	178	72	3652	8.2		254		4	66.2
2	19	164	47	164	47	2013	9.6	227		46		67
1	19	169	66	169	66	3992	8.2		300		2	60.9
1	20	179	54	179	54	4210	7.6		264		5	65.9
1	18	172	54	172	54	3645	7.4		264		1	67.2
1	20	167	50	167	50	2982	7.5		364		1	51.5
1	20	173	56	173	56	2910	7.8		257		5	64.6
2	20	166	64	166	64	2528	9.1	243		26		72.3
1	19	163	74	163	74	3615	8.5		337		1	49.4
1	20	169	55	169	55	3118	7.5		251		3	63.8
2	20	166	75	166	75	2920	10.1	245		30		62.1
2	21	159	54	159	54	2265	9	225		40		73.8
1	19	169	59	169	59	3318	7.3		247		3	67.7
1	21	169	52	169	52	3577	7.9		302		3	60.1
2	20	157	48	157	48	2279	10.1	272		30		70.9
1	20	175	59	175	59	3728	7.2		251		3	67.9
1	21	175	66	175	66	4668	7.7		325		2	63.4
1	20	163	55	163	55	3612	7.8		326		7	62.2
2	20	165	69	165	69	3566	9.5	226		40		78
1	23	160	50	160	50	3922	7.6		332		10	64
1	19	169	62	169	62	3589	7.2		292		3	66.8
2	20	157	63	157	63	2800	9.8	265		26		66.4
2	20	170	48	170	48	2674	7.7	255		36		75.2
2	20	158	53	158	53	2491	8.3	233		42		81.5
1	20	177	79	177	79	3609	7.9		241		10	70.2
2	20	162	61	162	61	2811	8.5	232		28		78.6
2	21	158	48	158	48	2534	10	265		25		72
2	19	156	50	156	50	2899	9.5	239		35		79.4
2	19	155	42	155	42	2872	9.1	233		29		74.7
2	19	158	45	158	45	2034	9.6	241		31		69.4
2	20	169	57	169	57	2051	9.9	185		35		75.6
1	20	170	70	170	70	2837	9.5		271		3	50
2	19	160	54	160	54	2001	9.2	265		30		71.4
2	21	155	44	155	44	2420	10.3	249		33		72.8
2	20	155	49	155	49	2697	9.5	247		29		74.2
1	19	176	82	176	82	3527	7.6		288		8	65.9
2	18	169	51	169	51	2216	10.2	242		36		69.8
2	19	167	58	167	58	2344	9.7	185		29		74.8
2	19	167	53	167	53	2932	9.3	235		32		78.8
2	19	163	53	163	53	2680	8	185		29		75.6
1	20	176	81	176	81	2287	9.8		245		3	43.6
1	19	168	48	168	48	3480	6.6		218		8	76.5
2	19	160	65	160	65	2956	8.5	238		37		75.5
1	21	177	79	177	79	3250	7.3		256		4	63.5
2	20	160	60	160	60	2084	9.9	231		31		76.2
1	17	178	70	178	70	2691	6.8		249		10	71.1
2	19	160	52	160	52	2956	9.1	238		30		77.4
1	19	184	110	184	110	4230	8.5		279		5	56.5
2	19	169	60	169	60	2639	9.6	274		30		69.8
1	21	167	55	167	55	3107	7.2		247		10	70.6
1	20	173	91	173	91	4106	7.5		301		1	55.2
2	19	165	51	165	51	2608	8.5	222		35		80.4
1	21	167	60	167	60	3409	7.5		243		4	64
2	20	162	48	162	48	2038	9.4	228		37		75.4
1	22	178	66	178	66	3789	8.2		221		13	76.5
2	19	166	64	166	64	2136	8.9	229		39		77.5
2	19	160	45	160	45	2938	9.5	247		40		76.3
1	21	178	60	178	60	4605	7.1		248		12	80.6
1	19	194	85	194	85	4331	9		265		1	60.4
2	20	161	49	161	49	2348	8.2	249		38		77.7
1	22	185	98	185	98	4708	7.9		287		0	58.1
2	18	165	49	165	49	2915	10	239		30		74.7
2	20	165	50	165	50	2803	9.6	233		37		76
2	22	162	45	162	45	2937	9.8	239		36		76.8
2	19	172	58	172	58	2774	8.5	239		39		82.2
2	19	160	69	160	69	3357	9.4	231		37		75.9
2	20	155	42	155	42	2634	9.4	257		40		75.2
2	20	173	59	173	59	2794	9.1	232		40		77.5
2	20	158	57	158	57	2442	9.8	239		30		76.5
2	21	155	47	155	47	2535	10.1	239		40		74.7
2	18	159	48	159	48	2610	8.3	225		38		84.6
2	18	167	51	167	51	2500	9	239		40		75.9
2	20	160	53	160	53	2400	8.4	239		40		78.2
2	19	172	72	172	72	3346	9.6	228		35		79.6
2	19	163	58	163	58	2976	8.5	229		42		80.7
2	19	157	45	157	45	2500	9	226		29		76.8
2	19	160	43	160	43	2400	9.6	185		40		73.2
2	18	167	61	167	61	2550	7.7	239		40		80.3
2	21	166	52	166	52	2442	9.2	236		38		76.3
2	20	158	57	158	57	2098	9.3	234		40		75.2
1	22	178	80	178	80	5335	9		185		4	68.8
2	19	165	53	165	53	2187	8.3	239		42		79.9
2	20	163	57	163	57	2800	9.2	235		38		76.2
2	19	156	56	156	56	2856	9.5	227		39		77
2	19	170	58	170	58	2599	8.5	223		35		80.4
2	19	160	41	160	41	2000	9.5	239		28		69.4
2	19	158	50	158	50	2127	8.5	240		20		72.5
2	20	160	62	160	62	2174	9.2	273		30		67.7
2	19	160	53	160	53	2600	9.3	184		40		80.5
2	21	163	53	163	53	2421	9	235		30		75.4
2	18	160	59	160	59	2885	9	211		39		79.6
2	20	165	58	165	58	2516	9.5	183		30		78.7
2	22	168	56	168	56	2667	7.1	184		40		86.8
2	19	162	50	162	50	2170	8.5	211		30		80.8
2	19	162	54	162	54	2608	9.5	221		25		75.7
2	21	165	56	165	56	2315	10	241		29		72.7
2	19	156	45	156	45	2250	8.5	238		24		79
2	19	163	62	163	62	3115	9	248		30		72.8
2	19	156	49	156	49	2158	9.6	254		28		71.9
2	20	164	65	164	65	2742	9.3	242		32		72.9
2	20	168	57.5	168	57.5	2122	9.9	231		30		72.9
1	20	180	65	180	65	4760	7.4		297		5	64.8
1	21	172	63	172	63	3501	6.3		285		12	75.1
2	19	165	54	165	54	2663	10.3	223		29		74.2
2	20	160	48.5	160	48.5	2200	9.6	259		27		69.6
1	20	165	51	165	51	3485	7.4		234		15	78.3
2	21	115	50	115	50	2338	9.9	236		27		63.5
1	20	182	65	182	65	2500	7.6		254		3	60.2
1	20	175	65	175	65	4265	6.8		243		3	72.1
1	19	175	80	175	80	4564	6.9		256		3	69
1	19	177	90	177	90	4257	7.9		298		3	57.9
1	20	175	60	175	60	3218	7.1		228		7	71.4
1	20	180	87	180	87	3826	7.6		242		2	66.3
2	18	165	55	165	55	2759	10	237		32		74.5
1	19	180	70	180	70	4300	6.4		259		8	73.6
2	21	165	45.5	165	45.5	2000	8.7	184		30		75
1	20	181	71	181	71	4425	8		257		10	74.8
2	19	168	57.5	168	57.5	2763	7.5	215		35		88.9
1	19	173	85	173	85	4837	7.5		275		3	60.2
2	19	158	45	158	45	2113	9.2	242		33		74.7
1	20	168	60	168	60	3250	7.6		264		10	71.1
1	20	180	85	180	85	4524	6.8		271		6	71.8
2	20	167	52	167	52	2264	8.2	184		28		77.9
1	20	170	60	170	60	3440	7.3		279		9	70.2
2	20	166	53	166	53	2660	8.8	218		29		79.1
1	19	176	95	176	95	4092	8.5		361		2	44.6
1	20	180	67.5	180	67.5	4326	6.3		225		18	88.2
1	20	173	66	173	66	5548	6.8		185		14	88.4
2	19	166	46	166	46	2196	8.3	217		29		76.7
2	19	168	55	168	55	2300	8.1	204		34		82.7
1	19	177	61	177	61	3453	7.6		277		13	68.6
1	19	170	70	170	70	4335	7.6		251		5	66.8
2	20	160	50	160	50	2300	9.6	214		33		78.3
1	20	182	60	182	60	4130	6.3		261		11	81.9
1	21	188	70	188	70	5311	6.7		243		9	82.3
1	20	180	90	180	90	5174	8.2		275		5	65.4
1	19	172	56.5	172	56.5	3565	7.8		281		8	69.3
1	20	175	70	175	70	4292	7.4		259		7	71.3
1	19	175	85	175	85	3206	7.6		288		4	59.2
2	20	170	57	170	57	2859	8.2	225		36		81.1
2	19	165	51	165	51	1834	8.9	225		34		66.9
2	19	160	68	160	68	2956	11.1	265		35		60.4
2	20	165	52	165	52	2624	8.9	224		28		78
2	19	155	51	155	51	2209	9.5	225		30		73.4
2	22	158	55	158	55	2467	10.1	265		30		71.6
2	19	167	54	167	54	2270	9.9	232		23		68.6
2	21	160	50	160	50	1929	9.5	224		33		72.2
2	21	158	50	158	50	2999	9.7	184		39		77.6
2	19	160	46	160	46	2294	9.2	232		30		73
2	20	168	65	168	65	2387	9.4	263		28		71.9
2	19	171	50	171	50	2982	9.2	254		31		70.9
2	21	160	50	160	50	2632	9.4	274		30		70.2
2	21	160	50	160	50	2359	9.2	251		30		71.5
2	20	160	53	160	53	2283	9.2	233		45		75.6
2	19	160	50	160	50	2287	8.3	184		27		76
2	19	171	60	171	60	2543	9.3	235		31		71.3
2	21	170	58	170	58	2016	8.8	219		38		76.6
2	19	162	54	162	54	2288	12.3	296		33		52.3
2	19	170	57	170	57	2517	8.7	291		35		65.5
2	20	160	53	160	53	4001	10	231		28		76.6
2	19	156	53	156	53	2339	8.7	224		33		77.7
2	19	165	56	165	56	2362	11.1	331		18		38.7
2	19	160	50	160	50	2622	9.6	185		30		73.8
2	20	165	45	165	45	2482	9.3	294		28		63.4
2	19	157	52	157	52	2672	7.9	252		22		73.8
2	19	162	43	162	43	2054	7.9	218		36		71.6
2	19	156	46	156	46	2160	9.3	237		40		70.3
2	19	150	42	150	42	2506	9	242		30		72.9
2	20	164	50	164	50	1838	8.3	185		30		69.7
2	19	168	55	168	55	2756	8.8	228		21		76
2	20	165	56	165	56	2422	9.6	246		30		72.6
2	20	162	52	162	52	2451	9.2	236		35		72.4
2	19	173	58	173	58	2602	9.6	269		20		67.2
2	19	163	50	163	50	2928	8.9	240		38		77.7
2	19	163	66	163	66	2852	8.1	256		35		73.2
2	19	163	50	163	50	2209	7.6	267		37		77.8
2	21	161	50	161	50	2271	7.8	244		25		69.2
1	20	186	73	186	73	4354	6		272		11	81.5
2	19	173	53	173	53	3212	6.7	268		36		85.7
1	19	183	69	183	69	3871	8.6		283		3	62
2	20	163	58	163	58	2098	9.9	268		30		69.4
1	20	175	67	175	67	4029	7.4		285		6	60.7
1	20	180	78	180	78	3729	7.2		281		10	67.9
2	21	165	50	165	50	2468	9.5	253		44		74.8
2	20	164	68	164	68	3141	9.7	279		32		69.4
1	20	169	69	169	69	4228	7.6		279		8	65.5
2	20	156	42.3	156	42.3	2078	9.3	238		32		72.9
2	21	160	53.2	160	53.2	3284	9.3	248		28		76
2	20	176	65	176	65	2564	8.5	257		36		75.5
2	18	163	49	163	49	2084	8.9	239		32		73.2
1	20	172	66	172	66	3916	7.4		281		8	68.4
1	19	174	62	174	62	2131	7.6		288		4	51.4
2	20	172	65	172	65	2781	9.4	279		40		74.3
2	20	155	51.3	155	51.3	2300	10.4	267		45		67.7
1	20	176	63	176	63	4033	7.6		278		4	65.1
2	19	159	59.4	159	59.4	2232	9.2	251		29		69.2
1	20	183	67	183	67	3520	7.2		243		9	76
2	19	164	71.8	164	71.8	3662	9.1	256		27		77.1
1	19	180	57.7	180	57.7	3357	7.1		255		10	72.7
2	19	150	69.3	150	69.3	2622	9.6	236		41		66.8
2	19	160	55	160	55	2604	9.2	245		26		77.3
1	23	176	75	176	75	3364	8.1		253		10	69
2	22	159	49	159	49	2267	9.5	263		38		73.7
2	20	162	44.8	162	44.8	2480	7.5	236		35		77.2
2	19	162	64.4	162	64.4	2071	9.3	241		37		71
1	21	175	72	175	72	3002	7.4		269		10	71.1
2	19	160	54.3	160	54.3	6264	8.7	243		36		77.2
2	20	173	71	173	71	3192	9.5	229		42		78
2	18	160	52.9	160	52.9	2388	7.9	268		28		75.6
2	20	156	54.8	156	54.8	2727	9.2	231		24		75.1
1	21	178	75	178	75	2800	7.7		248		12	70.2
1	20	175	61	175	61	3514	8.1		265		8	70.3
2	20	162	54	162	54	5819	9.3	285		39		71.4
2	19	165	53.5	165	53.5	2590	8.3	243		29		73.7
1	19	180	62	180	62	2753	8.3		261		6	61.1
2	19	155	52.8	155	52.8	2052	10.2	231		30		67.2
1	20	178	80	178	80	3548	8.2		291		9	66.8
1	19	184	61	184	61	3707	7.1		262		9	75.6
2	19	161	61	161	61	2436	9.9	245		41		63.9
2	19	165	47	165	47	3103	9.7	272		27		72.8
1	20	173	74	173	74	3924	8		296		3	61.4
2	22	164	54	164	54	2316	9.7	240		34		71.3
1	19	174	61	174	61	3013	8.2		257		4	62.5
2	20	155	48	155	48	2412	9.9	300		28		59.2
1	20	166	49	166	49	2789	7.7		301		1	55.4
1	20	168	58	168	58	2714	7.5		242		10	67.9
2	19	161	58	161	58	2273	8.6	228		38		77.7
2	18	163	50	163	50	2759	9.9	300		30		62.9
1	21	174	64	174	64	3281	7.3		255		7	73.6
1	20	188	67	188	67	4662	7.7		328		1	62.1
1	19	174	57	174	57	2317	8.6		302		2	46.3
1	22	167	67	167	67	3645	7.8		364		1	43.4
1	20	175	59	175	59	3574	7.1		240		3	68.9
2	21	159	50	159	50	2310	9.6	231		35		75.7
1	21	178	68	178	68	4356	8.5		267		7	70
2	21	156	42	156	42	2678	9.3	235		40		79.8
2	19	164	40	164	40	2285	9.8	300		35		59
2	19	162	56	162	56	2669	10.1	242		34		72.4
1	19	175	56	175	56	2906	7.5		321		6	58.2
2	21	162	69	162	69	2049	10.1	241		32		67.6
1	19	170	64	170	64	2913	7.5		300		2	53.2
1	19	177	58	177	58	3948	7.3		253		14	76.1
1	19	174	82	174	82	4100	7.1		268		3	66.2
1	20	173	61	173	61	3033	7.4		228		9	71.5
1	20	183	102	183	102	3221	9.1		243		3	55.9
1	20	174	54	174	54	2575	8.5		299		17	59
1	20	176	65	176	65	3385	6.9		227		10	79.2
1	20	179	67	179	67	3242	8.8		288		5	60.9
1	20	174	66	174	66	4059	7.3		268		6	69.3
1	19	174	71	174	71	3198	7.9		259		2	66
1	19	175	63	175	63	3429	7.3		268		2	63.2
1	22	183	66	183	66	3424	10.9		241		6	53.8
1	20	170	65	170	65	2364	10.8		312		4	37.5
1	19	175	74	175	74	3990	7.1		253		11	73.1
1	21	177	56	177	56	3124	6.9		262		11	74.8
1	19	169	50	169	50	3325	7.4		255		11	71.9
1	19	170	65	170	65	4209	7.2		261		5	68.7
2	21	147	46	147	46	3113	8.4	246		40		80.5
2	19	158	56	158	56	2452	9.9	231		35		73
1	18	170	57	170	57	3734	7.2		272		12	76.2
2	19	165	64	165	64	2172	9.7	185		34		76.1
1	21	174	65	174	65	3654	6.9		242		13	80.2
2	21	168	66	168	66	2911	9.3	251		31		75.5
2	19	166	47	166	47	2280	9.7	228		36		72
2	19	166	55	166	55	2557	9	232		35		78.9
1	20	171	65	171	65	3809	7.2		238		10	75.1
1	24	180	86	180	86	3804	7.1		225		6	67.1
1	19	179	63	179	63	4196	6.3		185		14	85.1
1	20	176	63	176	63	3985	6.8		257		9	79.8
2	21	155	51	155	51	2148	8.7	231		36		75.1
1	22	165	60	165	60	3855	7.4		275		8	72.6
1	18	180	64	180	64	3849	7.1		248		6	72
2	22	164	49	164	49	2743	9.5	219		38		77.7
1	20	174	65	174	65	4108	7.4		245		5	64.6
1	18	173	62	173	62	3367	6.3		211		16	84.7
1	19	169	51	169	51	3746	7.3		246		6	69.1
2	21	160	56	160	56	2947	10.2	228		36		76.1
1	21	165	56	165	56	3906	7.4		278		13	71.8
1	19	188	77	188	77	3483	7.1		241		8	72.9
1	21	179	61	179	61	3034	7.1		234		10	72.9
2	21	168	49	168	49	2924	8.4	255		36		77.7
1	23	176	76	176	76	4213	7.7		234		15	77.4
1	19	162	52	162	52	3267	7.7		244		11	69.1
2	20	166	50	166	50	2372	8.4	234		35		75.7
1	22	172	60	172	60	3706	7.5		252		12	77.3
2	20	167	58	167	58	2511	9	249		36		74.5
2	20	165	65	165	65	2296	8.3	248		40		78.2
2	21	159	51	159	51	2672	9.2	263		35		73.6
2	18	163	49	163	49	2325	9.8	251		31		72.1
1	21	173	64	173	64	3534	7.4		254		4	68.3
2	22	158	47	158	47	3632	8	245		40		77
2	19	160	50	160	50	2312	9.7	242		26		69.9
2	21	170	65	170	65	2424	9.5	255		27		69.6
1	21	173	78	173	78	3453	8		229		7	69.2
1	19	172	65	172	65	2158	7.6		218		5	61.9
2	20	169	56	169	56	2228	8.5	228		31		79
2	19	167	55	167	55	3007	9.5	263		29		74.7
2	20	164	55	164	55	2216	10	242		30		71.2
1	20	180	80	180	80	3500	7.1		225		5	67.1
2	20	165	56	165	56	2382	8.5	227		39		79.3
2	19	158	43	158	43	2151	9.5	258		30		74.8
2	20	156	43	156	43	2140	9.9	245		38		72.5
2	20	154	53	154	53	2660	8.3	273		35		75
2	20	168	50	168	50	2321	8.1	211		35		80.5
2	20	170	60	170	60	2123	10	221		30		73.3
2	19	160	45	160	45	2260	8	243		42		79.5
2	20	173	60	173	60	3074	9.1	238		30		76.4
2	20	164	49	164	49	2159	9.9	231		32		73.3
1	20	168	50	168	50	3869	7.5		185		10	73.6
2	20	160	48	160	48	2962	9.9	232		39		77.5
2	19	168	48	168	48	2016	9	247		28		71.4
2	20	170	52	170	52	2983	9.8	212		40		79.7
2	20	169	55	169	55	2196	10.8	264		35		58.1
2	19	165	51	165	51	2532	9.8	249		43		74.7
2	20	165	48	165	48	2497	9.6	234		31		75
2	20	153	41	153	41	2422	9.8	256		45		74.8
2	20	164	50	164	50	2755	8.2	239		41		78.1
2	20	168	64	168	64	2845	11	263		38		64.8
1	19	174	87	174	87	4038	5.7		301		2	60.9
2	20	164	48	164	48	2382	11.1	265		35		60.7
2	19	166	50	166	50	2141	8.8	233		32		76
1	18	178	99	178	99	3674	6.4		289		1	60.4
2	19	156	50	156	50	2432	8.9	245		25		73.2
1	19	177	61	177	61	3430	6.4		282		6	70.6
2	20	167	70	167	70	2439	9.4	241		35		68.4
2	19	160	50	160	50	2116	8.2	267		28		73.9
2	20	168	54	168	54	2210	8.7	275		36		72
1	19	178	60	178	60	4687	6.1		275		10	79.8
1	18	173	82	173	82	3192	7.1		302		2	58.2
2	20	162	49	162	49	2578	9.2	245		40		69.7
1	19	172	65	172	65	3658	5.8		298		9	73.3
2	18	173	72	173	72	2844	9.2	268		26		71.5
2	20	165	70	165	70	2439	9.8	248		32		69
1	21	174	70	174	70	4308	5.5		258		8	76.3
2	20	165	67.5	165	67.5	2007	8.4	247		32		72.6
1	20	173	75	173	75	4336	7.4		241		3	68.4
2	19	171	52.5	171	52.5	2368	8.8	216		36		77.1
1	22	179	62	179	62	3210	6.7		240		7	76.1
1	19	173	57.5	173	57.5	4597	7.6		296		11	70.8
2	19	170	50	170	50	2197	9.8	236		34		72.1
1	20	177	57.5	177	57.5	3500	7.2		247		13	76.3
1	20	176	86	176	86	4470	8.9		303		2	58.4
1	20	173	72.5	173	72.5	3436	7.5		240		3	65.8
1	21	175	50	175	50	3444	7.3		265		7	65.8
1	19	175	58.5	175	58.5	2320	8.2		254		6	60.1
2	19	158	42.5	158	42.5	2193	8.8	218		33		73.1
1	19	183	67.5	183	67.5	2897	7.1		277		9	66.6
2	20	162	55	162	55	2038	9.1	267		25		71.4
1	19	186	77.5	186	77.5	4396	6.6		235		7	80.6
2	19	170	47.5	170	47.5	2159	9.6	212		32		73.1
1	19	181	67.5	181	67.5	3748	8.6		262		6	67.3
1	22	172	64	172	64	3215	7.3		240		8	71.2
1	18	182	81.5	182	81.5	3536	7		256		12	73.1
1	20	173	82.5	173	82.5	3453	7.8		348		6	53
2	20	165	75	165	75	2739	9.4	246		25		68.3
1	19	178	64.5	178	64.5	6056	8		252		12	76.9
2	19	158	47.5	158	47.5	2208	9.3	245		31		73.4
1	21	175	70	175	70	5694	8.3		301		9	71.8
2	21	153	40	153	40	2135	10.1	214		33		72.4
1	20	169	57.5	169	57.5	3220	7.3		245		8	73.5
2	20	163	51	163	51	2097	9.2	235		34		73.6
1	19	170	62	170	62	3011	7.8		245		8	68.3
1	19	180	60	180	60	3905	7.2		288		7	68.8
2	19	158	55	158	55	2513	8.2	234		36		79.2
1	19	170	62.5	170	62.5	2753	6.9		291		7	63.7
2	19	160	44.5	160	44.5	2800	8.6	231		40		79
2	19	163	48.5	163	48.5	2137	9.4	213		31		75.7
1	23	180	62.5	180	62.5	4356	7		234		12	81
1	19	175	77	175	77	3320	6.7		242		3	68.3
2	21	168	58	168	58	2345	7.4	264		31		80.2
2	19	156	50	156	50	2098	7.3	235		32		79.2
1	20	172	55	172	55	2534	6.2		299		19	62.6
2	19	149	44	149	44	2105	8.8	244		32		73.9
2	20	164	58	164	58	2216	8.2	252		33		76.2
2	19	154	57	154	57	2198	8.6	274		30		66.7
2	19	160	61	160	61	2145	9.4	351		41		54.3
2	20	169	60	169	60	2397	8.4	247		30		75.1
2	19	162	49	162	49	2184	9	253		33		72.7
2	21	165	84	165	84	2908	9.1	244		32		67.3
2	20	163	55	163	55	2625	7.9	221		21		76.4
2	19	166	47	166	47	2831	7.3	272		37		76.8
1	20	175	69	175	69	3311	5.8		231		19	88
1	19	171	61	171	61	3022	6.4		276		6	68.1
2	19	161	59	161	59	2631	7.4	251		34		83.2
1	20	174	49	174	49	3044	6.1		273		12	71.5
2	19	162	69	162	69	2609	7.6	264		34		75.6
2	19	167	51	167	51	2012	7.7	239		36		78.2
1	20	174	65	174	65	3324	6.4		258		5	64.1
2	19	157	44	157	44	2154	7.7	242		36		76.7
2	19	161	55	161	55	2072	7.9	239		39		76.2
2	20	159	49	159	49	2322	6.8	262		36		80.8
1	23	166	63	166	63	3566	6.3		235		5	77.7
2	19	159	54	159	54	2160	10.6	273		36		65.3
2	20	166	54	166	54	3082	7.9	279		32		75.4
1	19	177	71	177	71	3045	5.6		276		5	67.7
2	20	167	49	167	49	2022	7	267		32		80
2	20	164	54	164	54	2190	7.4	231		36		80.1
2	20	162	57	162	57	2121	10.2	247		26		70.8
2	20	158	72	158	72	2511	8.5	247		30		70.4
1	19	183	85	183	85	4398	7.6		288		0	62
2	21	153	45	153	45	2106	8.7	226		35		73.7
2	19	165	56	165	56	2241	8	225		37		79.6
2	18	158	61	158	61	2134	13.9	344		31		37.7
1	20	169	70	169	70	3480	6.3		241		8	76.8
2	20	159	46	159	46	2182	10.1	255		26		69.9
2	21	171	58	171	58	2645	8.8	251		22		72.6
2	18	166	55	166	55	2198	9.8	241		26		70.7
2	18	160	64.2	160	64.2	5394	8.7	239		33		79
1	20	170	59	170	59	3962	7.5		243		9	71.9
1	20	174	60	174	60	4365	7.6		238		15	77.8
2	20	165	58	165	58	3316	8.2	224		41		85.1
2	18	170	70	170	70	2213	9.2	243		32		67
2	19	164	51	164	51	2148	9.1	249		32		73.1
1	19	175	60	175	60	3542	8.6		234		11	71.7
1	22	175	59	175	59	4100	8.1		242		8	68.8
1	22	180	88	180	88	4215	7.8		257		7	64.9
2	19	153	42	153	42	2268	9	240		34		75.4
2	20	164	55	164	55	3015	8.1	183		40		85.5
1	20	163	60	163	60	3488	8.2		271		8	67.3
2	18	163	54	163	54	2901	9.1	257		33		75.5
1	20	175	58	175	58	3800	7.4		236		13	77.9
1	19	175	73	175	73	3766	7.6		233		12	76.5
2	19	166	57	166	57	2538	8.9	249		35		76.8
1	20	180	65	180	65	3652	8.1		266		6	68
1	21	180	77	180	77	3737	8.8		252		4	68
2	18	165	55	165	55	2000	9.1	236		30		75.9
1	22	175	80	175	80	3256	7.6		255		17	71.9
2	20	170	48	170	48	2704	8.2	238		36		77.3
1	19	170	65	170	65	3374	9		242		4	60.8
2	20	164	58	164	58	3123	8.4	237		35		80.5
2	21	162	52	162	52	2439	8.4	221		30		77.4
1	19	170	62	170	62	3765	8.5		226		11	74.5
1	19	180	58	180	58	3900	7.5		185		10	73.2
2	20	157	49	157	49	2777	9.1	248		35		75.5
1	19	175	60	175	60	3614	8.1		231		10	73.8
1	20	176	93	176	93	3978	8.8		256		2	59.3
2	19	163	50	163	50	2467	8.4	229		43		80.1
2	19	164	58	164	58	3123	9.5	214		32		80.5
2	20	156	48	156	48	2317	9.5	244		28		73.3
1	21	180	75	180	75	3945	8.6		261		7	68.3
2	19	169	58	169	58	3379	8.2	235		38		84.5
2	19	164	48	164	48	3290	10.5	226		30		77
2	20	168	56	168	56	2214	9.8	215		32		75.6
1	22	171	70	171	70	3125	8.6		263		5	64
2	19	164	52	164	52	2358	10.8	257		28		67
2	19	168	57	168	57	2927	8.4	209		36		86.3
1	19	174	56	174	56	2610	8.9		297		2	51
1	21	178	82	178	82	2866	7.7		276		2	56.8
1	19	175	60	175	60	3272	8.8		322		13	61.9
2	19	159	44	159	44	2100	8.9	215		30		76.5
2	19	154	49	154	49	2365	9.7	232		30		75
2	19	162	46	162	46	2263	9.5	231		34		73.4
2	18	169	61	169	61	2013	9.4	231		30		75.8
2	19	163	54	163	54	2036	9.6	238		33		73
2	20	169	58	169	58	2375	8.7	214		33		80.7
2	21	167	57	167	57	2718	10.4	236		40		72.3
2	21	164	50	164	50	2331	9.4	231		33		72.1
2	20	160	52	160	52	2361	8.7	235		31		79.8
2	22	156	47	156	47	2190	8.7	211		30		77.1
2	21	156	50	156	50	2415	10.4	224		30		72
2	18	167	56	167	56	2291	9.5	238		31		68
2	19	162	54	162	54	2636	8.7	228		28		77.2
2	20	165	55	165	55	2569	9.5	233		33		72.5
2	19	162	47	162	47	1648	8.7	228		39		67.6
2	18	160	61	160	61	2134	9.8	232		24		71.3
2	18	158	57	158	57	2541	8.9	224		47		78.1
2	20	163	54	163	54	2391	9.6	237		30		72.3
2	19	168	55	168	55	2302	10.9	253		30		69.4
2	18	164	49	164	49	2714	9.4	247		30		76.6
2	19	162	51	162	51	2836	8.5	185		40		84.6
2	20	167	54	167	54	2573	10.1	241		19		66.1
2	19	168	58	168	58	2402	9.4	239		30		77
1	19	173	68	173	68	3624	8		265		7	68.4
2	20	165	56	165	56	2334	11.6	293		29		54.1
2	18	167	58	167	58	2540	9.1	239		20		74.5
2	20	156	48	156	48	2546	9.1	236		43		79
2	20	166	49	166	49	2503	9.2	251		30		74.5
2	19	167	54	167	54	2307	13.7	239		23		62.7
2	19	160	48	160	48	2288	9.8	238		24		69.8
2	18	171	55	171	55	2868	9.1	239		31		80
1	18	171	58	171	58	3505	7.5		258		18	76.6
2	19	167	52	167	52	3231	8.5	185		27		84.5
2	20	164	59	164	59	2786	9.5	221		41		79.4
1	20	172	58	172	58	3557	7.5		295		8	66.5
1	20	174	58	174	58	3534	7.3		223		4	71.8
2	20	158	50	158	50	2256	9.5	242		29		74
1	21	171	60	171	60	3526	7.4		221		11	76.7
1	20	183	65	183	65	3464	7.4		233		5	73.4
1	19	172	80	172	80	3532	7.7		312		2	58.9
2	21	163	49	163	49	2700	9.7	261		33		75.6
1	20	175	70	175	70	2675	7.9		263		4	61.7
2	20	158	47	158	47	2814	9.6	296		26		65.6
1	19	172	75	172	75	2527	7.4		241		6	61.4
1	20	184	80	184	80	2589	8		231		1	62.8
2	19	164	58	164	58	2736	8.9	251		32		75.7
2	24	170	62	170	62	2700	8.2	276		35		73.5
2	20	164	48	164	48	3489	7.8	271		30		80.9
1	19	174	64	174	64	3532	7.3		225		6	73.8
1	18	167	57	167	57	3547	7.7		228		3	68.7
2	24	160	47	160	47	2723	9.6	261		31		71.9
1	19	174	65	174	65	2157	7.6		219		4	61.1
2	19	165	55	165	55	2425	9.6	252		26		71.2
1	20	167	62	167	62	3597	7.9		231		3	68.8
1	21	175	75	175	75	3457	7.6		231		4	67.2
1	18	170	77	170	77	3547	7.8		254		4	65
2	20	165	48	165	48	3168	9	281		25		71.2
1	20	177	74	177	74	3535	7.8		298		1	62.5
1	21	182	66	182	66	3535	7.5		254		5	70.8
1	19	171	62	171	62	3844	7.1		242		5	71.4
1	19	172	57	172	57	2467	7.5		214		11	71.8
2	21	159	60	159	60	2615	9.4	304		36		67.7
1	19	186	85	186	85	3214	8		254		1	62.2
1	21	173	63	173	63	3412	7.4		242		15	76
1	21	187	75	187	75	3564	7.5		274		8	69.6
1	20	182	65	182	65	3422	7.5		266		3	66.2
2	20	164	60	164	60	3600	9.8	289		30		66.8
1	20	183	82	183	82	3355	7.2		269		5	64.8
1	18	177	70	177	70	3648	7.6		227		7	73.8
1	19	168	57	168	57	3533	7.1		215		4	72.1
2	21	163	55	163	55	2731	9.5	291		30		69.3
1	19	172	55	172	55	3525	7.5		185		6	71.5
2	20	165	65	165	65	3268	9.5	273		34		72.3
1	21	173	55	173	55	2654	5.5		271		15	74.7
1	19	182	68	182	68	5000	6		281		10	79.3
2	20	160	49	160	49	2775	9.2	239		30		77.6
2	19	163	52	163	52	2345	10.5	242		30		70.3
1	19	172	60	172	60	3500	6		285		10	75.7
2	20	159	51	159	51	2601	8.4	241		29		77
2	20	168	48	168	48	2095	8.1	237		49		78.8
1	19	182	80	182	80	4061	5.5		248		6	74.2
2	19	161	58	161	58	2129	8.5	265		35		74.1
1	19	178	66	178	66	3991	5.6		299		10	74.7
1	19	180	68	180	68	3000	6.1		301		5	55.5
2	19	165	45	165	45	2138	10.4	245		39		61.5
1	19	177	61	177	61	3354	5.8		301		4	65.8
1	19	184	72	184	72	3300	5.7		245		10	77.5
2	19	178	69	178	69	2894	8.1	278		26		72.6
2	19	160	43	160	43	2148	11.3	244		38		54.3
2	18	163	55	163	55	2498	11.2	286		39		56.8
1	21	170	75	170	75	4450	5.9		294		2	67
2	19	160	51	160	51	2430	11.2	282		43		54.4
1	19	172	68	172	68	2966	5.9		293		2	63.9
2	19	158	48	158	48	2300	10.2	283		23		64.3
2	21	159	42	159	42	2365	8.7	255		36		71.3
2	19	165	49	165	49	2543	10.2	256		27		71.5
2	19	165	48	165	48	2043	10.6	242		35		65.6
2	20	175	59	175	59	2178	11.2	265		50		60.2
2	19	163	47	163	47	2536	7.8	248		33		77.1
1	19	182	92	182	92	3540	5.9		243		1	65.9
2	20	161	47	161	47	2498	10.6	262		34		69.4
1	19	178	63	178	63	3166	6.4		241		10	63.6
2	19	163	50	163	50	2102	8.8	255		34		73.7
2	19	167	49	167	49	2153	9.3	241		32		68
2	19	158	50	158	50	2197	9.7	262		33		64.9
2	19	163	47	163	47	2507	9.4	245		37		75.2
2	20	198	50	198	50	2570	10.3	222		30		65.9
2	19	160	45	160	45	2473	9.2	240		31		74.2
1	20	174	80	174	80	3602	9.5		228		11	58.8
2	19	165	49.5	165	49.5	2563	10.5	243		31		62.1
1	20	178	65	178	65	3969	7		209		8	77.1
2	19	158	62	158	62	2292	10.5	257		37		63.2
1	19	186	80	186	80	4293	8.2		259		10	65.1
1	19	179	57.5	179	57.5	4356	7.1		245		9	78
1	19	168	65	168	65	4168	7.3		272		9	73.6
1	21	170	60	170	60	3881	7.3		297		12	69.4
2	19	158	42.5	158	42.5	2133	9.2	217		34		76.7
1	19	175	60	175	60	3387	6.4		243		13	79.8
1	19	176	75	176	75	4532	6.6		236		6	76
1	19	176	65	176	65	5174	6.3		261		6	76.8
2	18	160	48	160	48	2334	8.6	247		31		73.7
2	20	163	66	163	66	2387	9.2	252		29		70.1
1	21	173	62	173	62	3447	6.6		196		25	94.2
2	20	158	48	158	48	2900	8.4	222		30		78.5
2	19	165	68	165	68	3628	8.3	241		23		77.4
2	21	160	55	160	55	2426	9.2	236		30		75.4
1	19	180	59	180	59	4062	7.5		241		10	76
2	19	165	57	165	57	3376	9.1	214		38		81.8
1	20	174	70	174	70	4382	8.1		184		5	72.6
1	21	176	60	176	60	4213	7.5		235		7	74.8
1	24	178	55	178	55	3484	7		183		12	77.3
2	20	170	70	170	70	2430	9.5	236		30		71.4
1	20	170	66	170	66	3539	7.2		237		16	78.8
1	22	183	73	183	73	4161	7.5		185		11	78.6
1	19	184	75	184	75	4391	7		243		5	72.5
1	18	184	70	184	70	2213	7.6		241		5	59.4
2	19	173	56	173	56	2506	8	214		30		82.5
1	19	173	70	173	70	3000	7.3		226		2	67.7
2	19	165	60	165	60	2203	9.2	254		30		73.8
1	20	176	65	176	65	4376	7.1		217		13	81
1	19	174	65	174	65	3708	7.2		222		4	70.7
1	19	183	66	183	66	2813	7.6		235		4	64.6
2	20	172	57	172	57	3114	9.2	229		30		76.8
2	21	158	48	158	48	2325	9.6	238		19		71.5
1	19	178	72	178	72	5100	8.1		208		5	76
1	19	178	60	178	60	2625	7.5		257		10	64.5
1	19	172	70	172	70	4129	8.1		276		2	64.2
2	20	164	51	164	51	2104	8	241		30		76.5
1	21	178	60	178	60	4243	7.4		245		6	72.1
1	19	174	59	174	59	3852	6.7		221		3	79
2	19	163	52	163	52	2109	8	237		26		76.1
1	20	184	84	184	84	2789	8.1		306		0	43
2	20	159	51	159	51	2236	9.1	242		26		72.8
2	19	162	48	162	48	2128	9	247		30		71.6
2	18	167	54	167	54	2847	9.3	258		12		66.4
2	21	161	46	161	46	2239	9.4	251		40		73.9
2	19	160	48	160	48	2128	8	242		26		77.8
2	22	165	65	165	65	2533	8.1	237		21		74.3
2	20	158	50	158	50	2383	9.5	289		27		68.3
2	19	162	49	162	49	2169	12.6	343		28		44.9
2	22	158	41	158	41	2195	9.9	289		29		61.3
2	22	158	61	158	61	2428	12	279		26		53.2
2	19	164	50	164	50	2188	12.6	344		20		34.9
2	20	160	47	160	47	2278	11.4	343		36		44.2
1	20	174	59	174	59	3481	6.6		240		14	83.4
2	19	161	53	161	53	2183	8.7	253		35		72.5
2	20	161	65	161	65	2100	9.1	243		30		69.7
1	18	172	53	172	53	3683	8.1		274		10	67.7
2	19	152	47	152	47	2232	9	263		25		69.4
2	19	167	51	167	51	2090	8.4	244		15		68.4
2	20	165	63	165	63	2838	11.4	184		25		61.6
2	19	174	64	174	64	3110	8.4	237		25		79
2	19	170	72	170	72	2768	9.3	222		28		70.3
1	20	177	68	177	68	4137	6.6		278		14	79.2
1	21	164	67	164	67	3323	7.1		245		10	72.3
2	18	156	55	156	55	2297	11	242		35		60.4
2	19	160	48	160	48	2107	9	228		32		74.9
2	19	162	49	162	49	2289	11.3	248		34		61
2	19	163	63	163	63	2170	9.5	298		32		64.7
2	19	155	58	155	58	2264	8.6	231		32		72.8
2	20	163	70	163	70	2148	11.1	234		29		56.3
2	19	160	43	160	43	2252	9.8	212		30		73.6
2	20	155	46	155	46	2124	11	249		32		63.5
1	20	175	60	175	60	2700	8.1		294		5	54.9
1	20	169	60	169	60	3761	7.4		235		16	80.5
2	19	164	58	164	58	2447	8.6	222		36		77.4
2	20	162	48	162	48	2116	8.8	249		32		71.9
1	20	176	70	176	70	3398	7.2		264		6	70.2
1	21	177	59	177	59	3671	7.7		246		9	73.6
1	20	175	70	175	70	3755	8.3		263		10	69.3
1	18	188	95	188	95	5082	9		275		2	57.6
1	20	190	85	190	85	3321	7.1		240		10	75.7
2	20	162	60	162	60	3173	8.8	238		34		78.5
2	22	163	52	163	52	2219	8.4	248		27		76
2	21	163	53	163	53	2826	9.4	244		30		71
1	19	180	80	180	80	4764	8.3		262		5	66.2
2	21	165	55	165	55	2190	10.5	277		47		65.7
1	19	172	75	172	75	4256	7.5		246		10	74.4
1	20	178	68	178	68	3465	7.3		232		12	81.5
1	19	178	95	178	95	3765	7.8		273		3	58.5
2	19	150	38.8	150	38.8	2200	10.2	296		27		62.6
2	19	160	63	160	63	2454	9.8	245		30		62.9
1	21	178	80	178	80	3660	8		292		2	62.3
1	19	170	58	170	58	3822	7.2		242		10	74
1	19	177	65	177	65	4045	8		242		6	70.9
2	19	150	40	150	40	2353	9.3	246		31		71.5
1	20	177	64	177	64	4154	6		242		10	81.7
1	20	171	63	171	63	3745	7.7		255		6	70.1
2	18	165	50	165	50	2474	9.9	253		37		74.3
1	20	171	62	171	62	3963	8		242		7	70.1
2	19	169	62	169	62	2806	10.4	247		35		71.2
2	19	161	43	161	43	2562	10.1	240		34		67.1
1	21	181	67	181	67	4529	7.4		244		3	70.8
1	23	178	64	178	64	4441	7.2		241		10	78.5
2	21	164	53	164	53	2664	8.3	231		40		81.5
1	19	170	89	170	89	4527	8		315		2	54.8
2	19	154	45	154	45	2560	9.5	244		31		74.3
1	21	185	85	185	85	3619	9		282		1	54.6
2	19	171	64	171	64	2684	10.1	239		30		76.2
2	20	158	51	158	51	2561	9.9	286		30		67.8
2	23	154	48	154	48	2833	10	240		32		73.6
1	18	170	55	170	55	3213	7.9		315		9	60.4
1	19	178	75	178	75	3447	7.7		265		7	67.2
1	21	178	77	178	77	3919	8.7		281		1	58.4
2	20	156	55	156	55	2461	9.8	268		33		69.8
1	19	173	66	173	66	3396	8		255		3	58.8
2	20	164	50	164	50	2592	9.4	254		30		76.1
2	19	160	60	160	60	2244	9.9	240		30		72.8
2	19	175	65	175	65	2924	10.1	249		28		73.7
2	21	168	57	168	57	3197	9.5	231		20		75
2	19	165	56	165	56	3169	9.5	239		30		79.8
1	19	173	63	173	63	4084	7.2		301		9	71.6
2	21	164	59	164	59	2590	9.4	237		20		70.9
2	19	168	57	168	57	2602	10	184		28		75.7
2	19	165	55	165	55	2845	11.6	239		30		64.8
2	18	172	70	172	70	2942	9.4	237		36		78.4
1	21	174	60	174	60	3722	7.2		256		20	83.3
2	19	170	76	170	76	3325	10.6	294		25		62.2
1	19	178	80	178	80	2942	8.3		272		1	59.7
2	19	177	96	177	96	2414	9.5	281		22		59.4
1	20	171	68	171	68	3169	8.1		302		2	53.6
1	19	170	64	170	64	2119	8.8		267		5	55
1	20	178	72	178	72	4011	8.1		262		2	68.4
1	20	177	76	177	76	2828	8.6		274		3	55.6
2	20	153	61	153	61	2014	12.2	282		24		51.1
2	18	164	57	164	57	2863	9.2	279		28		71
2	18	159	66	159	66	2974	11.9	273		28		56.5
1	20	177	64	177	64	3068	7.4		283		2	62.9
2	21	167	65	167	65	2824	10.1	275		28		71.2
1	21	168	80	168	80	2690	8.7		297		3	48.1
2	18	169	49	169	49	2347	9.7	266		26		70.9
1	19	168	61	168	61	2332	7.4		243		4	59.7
2	20	161	53	161	53	2389	8.8	252		32		76
2	19	169	62	169	62	3536	9	252		30		81.4
1	21	183	64	183	64	2284	10		297		1	39
2	19	152	40	152	40	2974	12.1	263		38		60.7
2	19	168	63	168	63	2996	8.3	282		27		72.3
1	22	172	60	172	60	3114	8.4		274		8	66.2
1	19	174	67	174	67	2400	7.9		265		2	57.7
2	20	163	43	163	43	2424	9.6	282		20		58
2	20	168	63	168	63	2647	9.7	284		30		70.2
1	19	166	63	166	63	3788	9.1		301		1	49.5
1	19	180	87	180	87	3104	9.1		287		1	54.4
2	19	152	51	152	51	2006	9	249		23		67
1	19	180	72	180	72	3744	7.5		254		5	70.3
1	20	178.6	80.3	178.6	80.3	4751	6.6		224		6	77
1	19	168.7	57.8	168.7	57.8	5900	6.2		239		18	87.9
1	19	172.5	51.7	172.5	51.7	4197	7.5		225		10	73.1
1	22	181.3	74	181.3	74	3680	6.6		213		11	83.6
1	19	178	97.8	178	97.8	3535	7.2		261		5	56.3
1	20	167.5	55.1	167.5	55.1	2463	7		262		5	63.4
1	19	185.1	61.7	185.1	61.7	4813	7.1		261		10	77.5
1	19	172	51.1	172	51.1	2326	8.2		229		13	62.9
1	19	171.3	56.8	171.3	56.8	3230	6.2		205		20	87.1
1	20	166.2	60.9	166.2	60.9	4738	7		262		10	76.8
1	20	170	55.6	170	55.6	4580	5.9		213		21	92.8
2	20	165.6	56.9	165.6	56.9	2520	6.2	221		30		85.9
1	19	174.4	69.1	174.4	69.1	4066	7		226		10	82.8
1	19	168	60.2	168	60.2	4420	6.5		231		15	84
1	20	169.1	65.6	169.1	65.6	3529	6		266		6	73.8
1	20	181.4	62	181.4	62	3695	7.5		241		6	69.4
1	19	173.6	63.3	173.6	63.3	4500	6.6		243		12	81
2	20	159.2	50.7	159.2	50.7	2703	7.2	229		32		85.3
1	20	175.6	60.2	175.6	60.2	4100	7.2		213		12	80.2
1	20	176.6	66.5	176.6	66.5	4333	7.1		232		10	80.2
1	21	172	65.7	172	65.7	3596	6.3		238		11	82.5
1	21	173.5	59.9	173.5	59.9	3544	7.2		239		12	75.7
1	20	175	60	175	60	3529	7.2		252		3	66.3
1	20	169	64	169	64	4450	7.2		221		12	79.4
1	19	176.8	72.7	176.8	72.7	3450	6.7		232		15	83.7
1	20	179.1	66.4	179.1	66.4	3420	7		246		6	74.2
1	21	177.8	69	177.8	69	4020	7.2		251		15	77.9
1	21	172.5	76.6	172.5	76.6	4781	7.3		265		10	72.4
1	19	169.9	63.5	169.9	63.5	3450	7.6		241		10	74.2
1	20	174.1	71.7	174.1	71.7	3100	9		235		6	66.6
1	21	170.6	61.6	170.6	61.6	3964	8.3		245		15	76.9
1	19	166.6	77.1	166.6	77.1	4824	8		266		5	67.9
1	19	169.8	61.7	169.8	61.7	3032	7.1		218		20	79.1
1	21	174.8	70.5	174.8	70.5	3583	6.2		232		4	74.4
1	21	173.2	64.5	173.2	64.5	5372	6.4		227		10	86.2
1	20	189.8	75.2	189.8	75.2	4093	6.5		228		6	78.8
1	20	179.8	59.8	179.8	59.8	3164	7.2		224		10	76.6
1	19	164.7	56.8	164.7	56.8	2270	6.6		222		24	83
1	19	181	59	181	59	3223	7.4		232		10	68.3
1	20	174	54	174	54	4215	6.8		241		11	69.7
1	19	172	55	172	55	3234	9.3		255		10	60.1
2	19	156	50	156	50	2479	11	243		31		63
2	20	163	50	163	50	2001	9.7	269		34		70
2	20	168	55.5	168	55.5	2140	9.5	242		37		70.5
2	21	165	53	165	53	2178	10.1	295		32		64.7
2	20	168	62.5	168	62.5	2335	10.1	240		36		73.8
1	19	182	92.5	182	92.5	3966	6.4		242		8	67.7
2	21	170	60	170	60	2100	9.1	231		36		77.1
1	17	168	53	168	53	3956	6.1		242		12	73.5
1	24	178	70	178	70	3221	7.4		231		7	64.3
2	19	160	54	160	54	2013	10.1	243		35		72.6
2	20	164	53	164	53	2193	10.2	224		36		71.3
2	21	155	42	155	42	2498	9.8	245		30		67.4
1	21	168	60	168	60	4154	6.9		252		8	75
2	20	158	55	158	55	2049	9.6	236		31		68.4
1	19	175	85	175	85	3905	9.2		244		10	62.8
2	19	162	54	162	54	2923	9.6	234		35		76.4
1	20	175	67.5	175	67.5	3789	6.2		218		10	81.9
1	18	175	70	175	70	3685	6.6		249		8	71.8
1	19	175	90	175	90	4145	7.4		248		4	55.2
2	20	164	62	164	62	2395	9.4	229		32		72.9
2	19	160	47	160	47	2117	9.9	185		37		73.8
1	20	178	76.5	178	76.5	3673	6.9		251		15	68
2	19	160	60	160	60	2675	9.1	254		37		72.8
2	19	158	47	158	47	2558	10.3	252		30		70.9
2	19	166	52.5	166	52.5	2382	10	219		23		70.7
2	19	160	49	160	49	2260	9.3	239		31		71.4
2	19	168	55.5	168	55.5	2611	10.5	261		36		70.3
2	19	150	44	150	44	2169	10.1	253		36		68.9
2	19	167.5	51	167.5	51	2581	10.2	249		36		74.1
1	20	177	56	177	56	3036	7.2		227		12	67.1
2	19	170	48	170	48	2176	9.2	241		31		63.9
2	21	160	49	160	49	2233	9.1	262		30		72.6
2	19	167	57	167	57	2272	10.1	244		32		75.2
2	18	167	57	167	57	2475	8.5	258		36		76
1	19	167	55	167	55	3084	7.4		296		8	60.9
2	19	159	54	159	54	2452	8.4	242		50		80.8
2	20	173	68	173	68	2681	8.8	263		27		71.2
2	18	163	55	163	55	2216	9.6	253		30		73
1	20	174	74	174	74	3034	7.3		245		3	60.6
1	20	175	76	175	76	4006	7.5		221		4	69.7
1	18	180	70	180	70	4328	7.3		214		4	65.6
2	20	158	47	158	47	2496	8.6	184		28		79.8
1	19	176	60	176	60	3715	7.5		223		8	76.7
2	20	158	48	158	48	2130	9.6	239		32		74.1
1	19	174	75	174	75	4141	7		241		4	68
1	19	175	65	175	65	3303	7.4		215		10	75.9
1	20	178	68	178	68	4073	7.2		236		9	76.8
1	20	167	53	167	53	3865	7.2		237		7	68.2
2	20	166	53	166	53	2121	9.4	209		26		77.7
1	20	172	61	172	61	3449	7.6		277		10	70.6
1	19	182	87	182	87	4851	7.6		242		8	70.7
1	21	180	72	180	72	4376	7.6		185		15	76
1	21	174	70	174	70	3471	7.8		221		5	72.4
1	20	171	58	171	58	2181	7		227		10	68.9
2	19	166	56	166	56	3384	9.1	246		30		78.8
1	19	172	68	172	68	3695	7.6		227		2	69.6
1	19	172	67	172	67	4173	7.4		236		7	74.9
1	21	183	80	183	80	5135	7.6		240		6	77.7
1	19	169	62	169	62	3955	7.4		242		11	75.3
2	20	163	52	163	52	2261	8.3	255		30		75.8
2	20	150	42	150	42	2196	9.2	236		35		75.1
1	19	168	65	168	65	3912	7.5		256		8	73.4
1	19	180	83	180	83	4507	6.5		267		4	72
2	19	170	57	170	57	3469	8.4	234		30		82.2
1	19	177.4	105.1	177.4	105.1	3885	7.4		253		9	60.4
2	19	152	54.8	152	54.8	2520	8.3	258		27		77.9
1	20	178.9	66.3	178.9	66.3	4490	6.2		257		10	81.2
2	19	160	48	160	48	2349	10.4	251		28		66.7
1	21	180	73	180	73	4163	8.1		244		4	68.9
2	20	168	57	168	57	2436	10.3	211		32		74.6
1	21	166.2	57.3	166.2	57.3	3123	8.5		262		9	66
2	19	165	51	165	51	2014	10.3	201		20		71.4
2	20	153	51	153	51	2120	8.4	259		25		72.7
1	20	174.8	65.8	174.8	65.8	3805	6		252		7	75.5
1	20	167.5	71.4	167.5	71.4	3583	7.3		283		3	62.8
1	22	167	64.9	167	64.9	4165	6.9		243		20	82.2
2	19	154	50	154	50	2110	7.1	196		43		88.8
2	19	163	49	163	49	2120	9.5	269		35		70.1
2	19	164	53	164	53	2052	10.3	261		35		70.2
2	19	167	48	167	48	2129	8.7	226		35		77
1	20	169	81	169	81	3799	7.6		261		1	57.7
1	20	170	74	170	74	3819	7.8		252		9	65.5
2	21	150	57	150	57	2352	10	236		33		68.7
1	20	170	63	170	63	3703	8.2		267		6	67.1
2	19	162	63	162	63	3138	10.4	234		32		70.2
2	19	157	45	157	45	2262	9.7	216		25		74
2	19	163	54	163	54	2603	8.2	208		34		82.1
1	19	180	67	180	67	3735	7.5		251		4	69.4
2	19	156	48	156	48	2174	8.9	299		32		62.9
1	19	161	63	161	63	2107	7		242		5	59
1	20	170	56	170	56	3077	7.1		240		10	75.9
2	19	170	58	170	58	2170	9.9	243		32		71.9
1	21	176	72	176	72	3384	7.3		247		3	71.2
2	20	159	60	159	60	2783	8.5	219		47		81.9
1	20	168	71	168	71	3665	7.5		207		2	69.6
2	19	166	53	166	53	2439	7.5	209		30		86.4
2	19	165	56	165	56	2746	11.6	241		32		61.9
2	19	154	57	154	57	2173	11.8	241		32		54.3
2	20	165	53	165	53	2734	10	253		51		75.7
1	19	175	74	175	74	2676	8.6		242		3	59.3
2	20	160	50	160	50	2017	10.2	239		30		66.8
2	24	162	59	162	59	2427	9.1	221		30		76.4
2	20	161	46	161	46	2158	10.3	259		35		68.9
1	19	168	55	168	55	3410	7.3		264		10	73.6
2	19	165	56	165	56	2152	10.1	242		35		65.1
2	19	152	40	152	40	2364	11.5	257		30		54.5
2	20	169	56	169	56	2384	9.3	296		31		66.1
2	21	167	57	167	57	2104	8.4	227		35		76.7
2	19	157	51	157	51	2255	9.3	221		37		76.2
1	19	173	50	173	50	3116	7.2		256		8	67.8
2	19	168	61	168	61	2322	9	254		32		72.9
1	20	175	54	175	54	2598	7.5		242		10	66.5
2	21	155	55	155	55	2318	8.7	184		35		77.3
1	22	178	75	178	75	3179	6.7		240		8	77.8
2	20	167	55	167	55	2166	9.9	214		34		71.9
2	20	164	54	164	54	2833	9.2	221		30		78.6
1	20	182	72	182	72	4983	5.8		226		6	85.3
2	20	150	48	150	48	2130	10.2	268		30		61.9
2	19	159	51	159	51	2131	9.6	235		31		72.7
2	20	155	51	155	51	2149	9.9	248		30		72.7
1	19	169	56	169	56	3246	8.5		315		4	54.7
2	20	157	60	157	60	2815	9.3	306		31		59.8
2	20	166	59	166	59	2671	8.9	183		27		80.6
2	20	164	50	164	50	2318	9.9	232		32		73.3
1	21	171	59	171	59	3319	7.2		318		11	68.4
2	19	160	62	160	62	2267	9.8	241		30		69.2
2	20	165.5	56	165.5	56	2214	8.9	253		33		75.8
2	19	158	59	158	59	2142	9.8	296		30		64.7
1	19	175	66	175	66	4057	7.5		242		11	76.3
2	19	159	50	159	50	2284	9.8	234		33		73.4
1	19	180	65	180	65	4340	7.7		241		11	79.1
1	20	177	62	177	62	3625	7		231		10	78.9
1	21	170	65	170	65	3145	8.5		268		4	60.2
1	19	178	80	178	80	3650	7.6		277		2	57
1	20	170	65	170	65	4262	7.8		253		7	68.9
1	20	175	75	175	75	3319	8		281		4	55.9
1	20	180	70	180	70	3900	8.5		268		3	66.6
2	20	160	50	160	50	2483	9	226		34		76.6
1	20	176	62	176	62	2890	7.5		242		5	65
2	19	152	46	152	46	2722	8.8	184		30		76.9
2	19	165	54	165	54	2488	9.8	273		28		70.4
2	20	153	48	153	48	2770	9.6	238		19		67.1
2	19	164	45	164	45	2069	8.4	232		33		73.2
2	19	161	60	161	60	2617	9.7	236		42		76
2	19	161	52	161	52	2254	9.1	223		32		75
2	18	160	70	160	70	2407	9.2	327		28		55.6
2	19	158	39	158	39	2949	9.4	219		22		71.1
2	19	163	52	163	52	2968	10.6	263		30		59.9
2	18	164	52	164	52	2545	12.1	243		30		60.3
2	21	151	47	151	47	2522	9.1	238		30		75.3
2	18	167	61	167	61	2522	11.4	225		28		61.1
2	19	165	89	165	89	3442	10.9	284		23		58.2
1	20	170	50	170	50	2600	7.9		268		3	54
2	19	167	82	167	82	3004	8.6	269		23		66.4
1	19	177	55.4	177	55.4	2287	6.4		261		4	60.3
2	19	161	55	161	55	2016	10	273		33		63.8
2	19	159	49	159	49	2897	7.4	183		42		93.4
1	20	180	57	180	57	2133	7.7		265		11	60.6
1	21	170	52	170	52	2769	7.3		256		4	62.5
2	19	156	53	156	53	2200	9.6	267		26		71.2
2	20	160	54	160	54	2005	8.1	224		44		80.4
2	19	165	63	165	63	2672	9.6	227		22		72.8
1	20	170	58	170	58	3766	7.7		231		13	76.1
1	21	170	55	170	55	3246	8.3		235		8	70.5
2	20	156	47	156	47	2070	9.6	229		31		71.4
1	19	175	55	175	55	3531	8.3		302		8	59.3
1	19	170	55	170	55	3990	9.1		234		10	73.3
2	19	158	46	158	46	2360	8	222		41		80.1
1	19	182	67	182	67	3333	7.3		245		7	67.1
1	21	176	65	176	65	3668	8		259		10	72
1	19	183	80	183	80	4289	8.3		248		5	63.3
1	19	177	67	177	67	3777	8		236		8	68.1
2	20	172	49	172	49	2258	8.6	217		30		75.2
1	19	175	58	175	58	3124	8.7		247		13	71.6
1	19	179	62	179	62	4697	7.7		185		7	74.9
1	21	182	80	182	80	4156	8.8		251		2	55.4
1	20	175	70	175	70	3812	8.9		247		6	67.3
1	20	173	57	173	57	3159	8.4		252		3	62.4
1	21	172	54	172	54	3710	9.6		255		5	57.3
2	19	163	55	163	55	2370	8.2	197		42		83.5
2	20	170	55	170	55	2952	7.8	215		30		83.5
1	19	175	60	175	60	3464	9.3		241		8	66.7
1	20	184	62	184	62	4228	7.9		261		10	74.5
1	20	172	57	172	57	3759	8.5		247		8	69.7
1	21	175	77	175	77	3426	7.7		248		12	70
1	20	173	55	173	55	3210	7.6		245		7	70
2	19	169.5	56	169.5	56	2630	10.1	184		18		70.6
1	18	175	56	175	56	4000	7.8		234		7	67.3
1	19	178	85	178	85	3659	8.6		291		2	53
1	19	173	54.5	173	54.5	3300	10.8		278		1	48.3
1	20	179.3	81.4	179.3	81.4	4434	7.1		221		10	77.2
1	19	166.5	69.5	166.5	69.5	3696	7		241		5	67.4
1	21	182.4	76.9	182.4	76.9	4321	7.5		216		11	79.2
1	19	179.8	66.9	179.8	66.9	4056	7.3		235		10	78.3
1	20	168	69.7	168	69.7	3640	7.3		237		6	69.6
1	19	168	59.2	168	59.2	4402	7.3		222		15	81.2
1	20	167.4	69.7	167.4	69.7	4240	6.3		239		11	77.7
1	20	171	73.2	171	73.2	2415	7.5		239		4	56.3
1	19	156.5	51	156.5	51	4344	7.1		242		10	77.6
1	19	171.4	68.2	171.4	68.2	3488	8		224		14	75.7
1	19	174.4	58.2	174.4	58.2	4537	7		251		11	81.1
1	20	175.2	76.5	175.2	76.5	3200	7.2		269		5	62.4
2	22	154.1	51.8	154.1	51.8	2302	8.2	231		24		77.4
1	19	167.2	59.5	167.2	59.5	3800	6.2		198		17	87.1
1	18	183.5	84.5	183.5	84.5	4316	7		222		8	77.6
1	20	178.6	91.9	178.6	91.9	3772	7		226		5	68.3
1	20	165.9	53	165.9	53	4419	6.5		223		7	79.6
1	19	174.9	61.5	174.9	61.5	4575	7.5		235		10	78.4
1	20	170	51.1	170	51.1	7176	7		225		6	76.2
1	20	166.8	65.9	166.8	65.9	4457	7		237		16	81.1
1	21	177	80.6	177	80.6	5252	7.4		226		10	80.1
1	19	173	58	173	58	3320	7.5		232		2	61.3
1	20	171.3	101.9	171.3	101.9	3241	8.8		268		3	48.7
2	19	165.3	68.4	165.3	68.4	2059	8.3	244		30		72.2
1	20	169.5	53	169.5	53	3001	7.3		256		7	66.9
1	21	182.4	77	182.4	77	4037	7.6		265		7	69.7
1	21	171.5	88.3	171.5	88.3	3986	7.8		249		7	64.7
1	20	183	67	183	67	3380	6.7		223		11	80
1	19	183	69.1	183	69.1	4992	6.8		185		8	81
1	19	173.6	103.6	173.6	103.6	3658	7.9		184		3	64.6
1	20	167	61.2	167	61.2	3680	7.6		265		9	69.4
1	19	168.4	63	168.4	63	3457	6.8		242		15	78.6
1	19	169.4	60.6	169.4	60.6	3295	6.8		215		11	80.3
1	19	164.5	56.5	164.5	56.5	2651	7.9		185		7	65.5
1	20	177.5	71	177.5	71	3786	8.2		226		7	74.7
1	19	179	70.4	179	70.4	3063	7.9		259		3	61.1
1	20	165	60.1	165	60.1	2874	7.4		253		10	70.1
1	19	157.9	58.7	157.9	58.7	2797	7.1		264		3	60.8
1	21	162	50.5	162	50.5	3120	7.3		234		11	69.4
1	20	180	69.3	180	69.3	4316	6.8		206		12	85.6
2	20	159	53	159	53	2447	8.5	217		40		81.5
2	20	166	67	166	67	2215	10.8	248		34		63.2
2	19	163	53	163	53	2185	8.4	217		28		80.1
2	20	166	52	166	52	2613	9.3	249		30		73.2
2	21	168	61	168	61	2215	10.2	235		35		74.4
2	19	160	50	160	50	2563	13.5	266		31		58.8
2	19	163	51	163	51	2578	10.7	262		29		68.1
2	18	165	56	165	56	2664	9.5	253		40		74.4
2	20	159	60	159	60	2462	9.5	254		30		71.8
2	19	160	68	160	68	2333	10.2	241		30		64.5
2	20	163	42	163	42	2192	8.4	222		31		74.7
2	20	164	55	164	55	2212	9.6	233		30		76.5
2	21	152	47	152	47	2068	8.9	228		35		76.2
2	19	165	58	165	58	2179	9.4	225		37		71.5
2	20	168	58	168	58	2167	9.6	248		32		72.7
1	19	177	72	177	72	3873	7.2		252		7	75.6
2	24	163	48	163	48	2336	8.9	247		29		75.3
2	20	160	46	160	46	2360	9.1	244		36		77.9
2	20	160	55	160	55	2294	8.8	232		30		72.6
2	20	160	52	160	52	2204	9.2	239		35		76.2
2	19	164	56	164	56	2533	10.4	240		29		70.7
2	20	157	52	157	52	2490	8.9	184		30		77.4
2	20	164	48	164	48	2133	9.9	249		42		74.1
2	19	170	59	170	59	2525	8.4	240		40		78.6
2	19	161	46	161	46	2059	8.6	228		35		75.8
2	19	163	48	163	48	2130	10.1	254		30		73.3
2	20	164	57	164	57	3163	10.1	233		30		75.3
2	19	160	50	160	50	2280	10.1	247		29		70.2
2	19	160	51	160	51	2152	9.2	253		18		69.1
2	19	165	50	165	50	2238	8.5	216		47		80.9
2	18	155	45	155	45	2574	10	245		31		71.3
2	20	159	50	159	50	2058	8.9	245		31		75.8
1	20	184	100	184	100	3280	7.5		289		2	57.3
2	20	165	48	165	48	2436	10.3	232		27		74
2	21	165	48	165	48	2252	8.8	245		32		75.4
2	19	170	58	170	58	2340	9.2	244		32		74.9
2	19	167	49	167	49	2519	9.5	253		35		74.5
2	19	157	52	157	52	2387	8.4	223		37		79.4
2	19	168	50	168	50	2431	9.1	259		35		72.8
2	18	158.8	51.5	158.8	51.5	2028	9.5	261		24		69.6
2	18	166	55	166	55	2237	8.8	213		26		77.4
2	19	162.7	49.5	162.7	49.5	2985	10.1	262		38		71.1
2	21	161	51	161	51	2371	8.8	177		20		81.5
2	19	156	46	156	46	2021	9.2	195		26		77.2
1	20	173	70.5	173	70.5	4101	7.5		256		12	75.8
2	21	162.8	49.8	162.8	49.8	2626	10.1	233		30		74.6
2	20	164.8	54.8	164.8	54.8	2142	10.4	246		32		70.1
1	20	175.2	64.9	175.2	64.9	3243	8.9		264		4	61.5
1	21	173.6	63	173.6	63	3778	7.8		262		10	74.3
2	21	153.1	47.7	153.1	47.7	2459	8.9	264		29		73.4
1	20	175.6	64	175.6	64	3800	8.4		334		10	60.7
1	20	173.5	61.3	173.5	61.3	2911	7.8		243		6	60.2
2	20	163	54	163	54	2057	8.6	272		30		71
2	19	160.3	46.3	160.3	46.3	2001	7.9	301		37		67.8
1	19	183.4	88.7	183.4	88.7	3852	8.5		244		8	67.4
2	19	165.2	57.1	165.2	57.1	2800	8.7	265		36		73.4
2	20	160	43	160	43	2100	8.6	265		23		66.7
2	20	156.7	53.2	156.7	53.2	2180	10	272		44		71.1
2	20	158	51	158	51	2300	10.9	277		18		56.1
2	20	164	65.9	164	65.9	2526	13.5	286		25		44.5
1	19	177.2	60.4	177.2	60.4	3168	8		246		12	73.2
1	20	176.2	67.1	176.2	67.1	5200	7.8		241		6	73.8
1	20	173.9	62.4	173.9	62.4	4550	6.8		241		10	80.9
1	20	169.9	64.1	169.9	64.1	4819	8.2		276		3	64.3
2	19	152.5	51.2	152.5	51.2	2426	8.7	242		24		72.6
2	18	159	48.1	159	48.1	2021	8.5	185		55		81.1
1	20	178.5	68.7	178.5	68.7	5090	7.3		255		3	73.2
2	19	157.3	64.8	157.3	64.8	2465	8.6	257		26		69.8
2	19	154.8	65.7	154.8	65.7	2701	9.2	227		26		73.5
1	20	173.1	59.3	173.1	59.3	5293	7.5		274		10	76
2	20	159.4	59.1	159.4	59.1	3455	9.1	239		32		81
1	20	169	67.1	169	67.1	4017	8.3		259		3	65.3
2	19	155	51.5	155	51.5	2567	10.2	257		25		70.5
2	20	154.6	56.3	154.6	56.3	3082	9.6	234		34		78.5
2	22	155.4	51.2	155.4	51.2	3103	8.7	235		45		80.2
1	22	157.4	54.3	157.4	54.3	4000	6.9		252		15	80.1
2	19	151.3	57.9	151.3	57.9	2654	9.4	235		30		73.2
2	20	158	58	158	58	2175	9.3	235		33		78.7
2	19	163	64	163	64	2328	9.3	247		37		72.5
1	19	178	71	178	71	4226	7		259		7	73.7
2	20	151	45	151	45	2158	8.5	229		34		77.1
2	20	161	54	161	54	2845	10.7	235		39		70.2
2	19	155	46	155	46	2136	9.5	242		30		71.7
2	21	165	53	165	53	2181	9	240		24		72.9
2	19	151	55	151	55	2113	9.1	251		18		60.3
2	18	169	59	169	59	2231	9.1	238		32		77
2	20	171	85	171	85	3016	10.3	291		30		61.8
2	19	162	53	162	53	2671	10	242		31		72.4
2	19	160	49	160	49	2343	8.8	234		35		76.9
2	19	158	55	158	55	2281	9.3	229		29		72
2	19	159	52	159	52	2185	9.6	243		33		72.1
2	19	162	46	162	46	2307	10.7	236		35		72
2	20	171	61	171	61	2142	11.2	279		30		57.4
2	21	163	51	163	51	2315	10.1	241		25		70.3
2	19	166	53	166	53	2266	9.2	229		29		73.8
2	20	164	59	164	59	2130	9.6	239		30		73.9
2	20	153	52	153	52	2049	10.4	255		28		68.2
2	19	156	46	156	46	2423	9.6	241		34		72
2	20	154	41	154	41	2148	10.5	185		30		70.1
2	21	164	44	164	44	2043	8.6	219		34		74.5
2	19	157	48	157	48	2142	10	251		31		72
2	19	174	58	174	58	2023	9.2	244		35		75.6
2	22	160	43	160	43	3000	10.2	243		18		58
2	19	158	81	158	81	2131	10.1	235		30		68.7
2	19	163	47	163	47	2182	9.9	248		36		72.1
2	20	157	51	157	51	2184	10.1	236		30		73.5
2	19	164	59	164	59	3192	10.5	224		30		76.4
2	19	159	46	159	46	2423	9.9	257		32		70.2
2	22	159	48	159	48	2278	8.2	208		28		82.1
2	20	157	44	157	44	2284	8.6	268		30		75.9
2	20	166	53	166	53	2439	7.7	293		35		74.4
2	18	171	56	171	56	3005	8.8	241		32		77.4
2	18	170	61	170	61	2378	8.8	245		30		74.5
2	19	157	53	157	53	2189	9.6	242		35		69.3
1	19	186	61	186	61	3850	6.8		267		5	69.6
2	19	163	56	163	56	2210	8.3	279		30		70.6
2	19	161	53	161	53	2856	10	247		28		69.2
2	19	158	57	158	57	2202	9.2	216		43		80
2	19	170	53	170	53	2990	9.4	263		28		72.8
2	21	157	55	157	55	5112	9.1	264		28		78
2	19	160	49	160	49	2628	10.3	265		30		69.4
2	19	159	55	159	55	2874	9.7	244		28		73.6
1	22	170	74	170	74	3577	10.1		277		10	47.9
2	20	164	58	164	58	2053	10.2	266		30		63.8
2	20	163	52	163	52	2200	8.7	227		31		77.6
2	19	163	57	163	57	2714	9	224		34		77.7
2	21	161	56	161	56	2407	9.6	236		28		73.4
2	21	153	61	153	61	2002	12.6	331		22		36.5
2	19	171	68	171	68	2153	9.6	298		18		62.9
2	20	161	46	161	46	2364	10	225		31		76.8
2	20	150	45	150	45	2407	9.4	225		32		77.2
1	20	165	60	165	60	3398	7.6		277		12	68.4
2	19	160	56	160	56	2242	10.3	235		20		67.4
2	19	159	42	159	42	2895	9.2	273		29		69.4
1	19	169	62	169	62	2949	6.9		249		9	71.3
2	19	162	66	162	66	2991	10	251		31		69.7
2	20	162	51	162	51	2887	10.6	262		29		66.8
2	19	169	66	169	66	3152	9.7	277		30		72.5
2	19	164	53	164	53	2100	9.4	240		38		72.9
2	20	163	43	163	43	3508	8.9	234		33		76.4
2	20	161	55	161	55	2171	9.8	225		31		72.9
2	20	157	48	157	48	2794	11.6	299		29		52.5
2	19	162	62	162	62	2300	9.5	184		33		75.5
1	19	173	73	173	73	3465	7.1		234		4	66.1
1	20	176	89	176	89	4042	7.7		277		3	54.1
2	19	159	44.2	159	44.2	2161	9.1	229		37		72.3
1	20	177.7	74.7	177.7	74.7	3568	8		289		1	58.3
2	19	154.4	52.7	154.4	52.7	2549	8	242		32		79.2
2	19	153.4	46.5	153.4	46.5	2471	9.4	251		24		72.6
2	19	149.6	39.8	149.6	39.8	2292	9.1	237		37		75
1	20	175	59	175	59	3161	7.2		258		3	64.4
2	20	161.2	57.1	161.2	57.1	2068	8.7	251		35		73.6
2	19	162	58	162	58	2197	8.1	222		40		78.9
2	19	162	55	162	55	2386	9.9	232		30		75.1
2	18	166	63	166	63	2640	9.7	298		43		65.2
1	19	178	62	178	62	3689	8.1		247		4	63.4
1	20	176	64	176	64	3842	8.2		218		10	76
1	19	178	55	178	55	3280	8		255		8	60.5
1	18	183	75	183	75	3559	8.2		258		7	63.1
1	19	172	54	172	54	3346	8.3		246		7	69.4
1	19	177	60	177	60	5608	8		264		8	77.9
1	19	172	55	172	55	3500	7.5		249		10	75.6
1	20	169	58	169	58	4012	8.2		248		14	77.9
1	21	174	56	174	56	3880	8		249		15	74.2
2	18	163	56	163	56	2391	9.3	218		32		80
1	19	180	70	180	70	3800	9		185		4	65.9
1	19	178	68	178	68	3100	8.2		223		7	60.2
1	20	175	64	175	64	3725	8.8		252		5	66.5
1	19	182	63	182	63	3841	9.9		328		1	38.8
2	20	160	50	160	50	2426	9	219		30		75.4
1	19	174	63	174	63	3856	7.8		208		10	74
1	19	170	80	170	80	3856	8.4		241		3	60.8
1	21	164	70	164	70	3426	9.9		323		1	38.6
1	21	170	90	170	90	3900	9.5		304		1	44.8
1	21	175	64	175	64	3343	8.4		307		11	63
1	19	178	59	178	59	3846	7.8		248		8	72.3
1	19	179	90	179	90	3879	8.5		242		3	56.4
1	20	178	54	178	54	3865	7.6		268		14	70.2
1	20	178	57	178	57	3955	7.8		236		4	67.3
1	20	170	67	170	67	3456	8.4		223		13	72
1	19	175	96	175	96	5656	10		268		1	45
1	20	175.6	68	175.6	68	3082	7.6		237		6	65.3
2	20	152.7	43.3	152.7	43.3	2907	9.1	224		35		78.3
2	19	173.1	66.5	173.1	66.5	2504	9.8	243		24		71.3
1	20	174.3	67.2	174.3	67.2	2808	7.1		248		10	71.6
2	20	161.4	54.4	161.4	54.4	2982	8.4	226		32		81.1
2	19	164.2	47.4	164.2	47.4	2454	9.5	237		27		69.2
2	19	166.9	52.7	166.9	52.7	2237	8.9	237		35		75.6
1	19	178.6	64.9	178.6	64.9	3873	8		221		6	73.9
1	21	183	74	183	74	4294	7.9		215		6	69.6
1	20	175	59.4	175	59.4	3425	6		212		11	84.1
1	20	177	79	177	79	3967	6.4		203		10	82.1
2	20	156.6	47.9	156.6	47.9	2895	8.8	233		35		78.8
2	20	161.4	56.9	161.4	56.9	2084	9.3	237		39		72.6
1	21	167.5	76	167.5	76	4242	8.2		267		4	61.2
1	22	172.6	61	172.6	61	4309	7.1		224		13	80
1	22	165.8	59.6	165.8	59.6	4053	7.7		246		10	73.9
1	20	173.2	62	173.2	62	3949	7		225		14	82.1
1	19	176.4	62.4	176.4	62.4	3340	6.3		211		7	74.2
1	19	171.6	73.2	171.6	73.2	4279	7.6		243		10	70.5
1	22	174.4	65	174.4	65	3788	9.9		265		9	58.9
1	19	172.6	56	172.6	56	3188	7.2		211		11	77.4
1	23	179.5	80.8	179.5	80.8	4644	7.7		225		5	70.3
1	21	171.8	64.8	171.8	64.8	3640	7.9		267		8	71.4
1	22	176.9	56.2	176.9	56.2	3440	7.2		242		10	75
1	19	176.6	91	176.6	91	3830	8.1		264		4	54.2
1	20	174.1	60.3	174.1	60.3	3659	7.8		199		10	79.6
1	20	175.4	67.2	175.4	67.2	4569	7.4		222		7	77.8
1	20	180	68	180	68	3671	6.7		211		5	77.6
1	21	170.5	67	170.5	67	3395	7.3		267		13	74.8
1	22	181	77	181	77	4900	7.5		255		4	69.7
1	19	170	61	170	61	2844	8.5		223		16	70.3
1	19	178	87	178	87	4284	6.6		223		5	75.5
1	20	170.6	57.2	170.6	57.2	4100	6.8		246		12	82.7
1	20	173.3	64	173.3	64	3500	7.4		233		13	77.1
1	21	186	90	186	90	4330	7.5		252		3	66.8
1	21	167.8	56.4	167.8	56.4	3370	6.6		238		13	81.6
1	21	178	55	178	55	3782	7.9		262		5	64.9
1	20	177	56	177	56	3817	6.8		242		12	77.7
1	19	177	56.4	177	56.4	2749	7.4		208		10	70.3
1	19	167.7	53	167.7	53	2776	7.6		228		7	65.1
1	20	172.9	54	172.9	54	3608	8.6		261		12	66.2
1	19	175	72	175	72	2927	7.2		268		10	65.6
2	19	173.1	70.3	173.1	70.3	2605	9.1	241		49		79.6
1	21	164.7	62	164.7	62	3330	7.6		227		12	72.1
1	19	166.5	53.3	166.5	53.3	3171	6.1		215		18	83.5
1	19	162	63	162	63	3653	7.8		249		7	66.8
1	19	163.6	54	163.6	54	3321	7.1		201		20	87.3
1	20	175	107.9	175	107.9	4376	7.7		243		3	62.6
2	21	153	54.5	153	54.5	2647	8.8	239		38		77
1	19	174.4	64	174.4	64	3644	7.8		252		8	66
1	20	182.2	78.9	182.2	78.9	3808	7.2		252		5	69.7
1	19	185.8	115.7	185.8	115.7	5100	8.4		243		3	60.6
1	20	160.3	61.5	160.3	61.5	4613	7.6		249		8	75.4
2	20	176	58	176	58	2376	9.5	243		36		76.1
2	19	155	57	155	57	2211	10	248		30		74.7
2	19	168	58	168	58	3183	8.2	223		31		81.3
2	20	161	50	161	50	2308	12.4	373		31		45.9
2	19	150	45	150	45	2184	10.1	234		30		70.7
2	20	159	67	159	67	2185	10	254		29		67.3
2	19	162	52	162	52	2663	8.5	228		35		79.2
2	20	163	53	163	53	2277	9.5	232		32		74.4
2	19	158	60	158	60	2650	9.8	253		30		70.8
2	19	156	47	156	47	2350	10.6	229		30		71.5
2	20	155	48	155	48	2300	9.2	241		26		73.9
2	19	158	50	158	50	2460	10.5	240		30		70.2
1	20	175	73	175	73	3800	7.2		255		7	72.5
2	19	166	60	166	60	2400	8.8	225		28		78.1
1	21	180	70	180	70	4023	7		251		11	78.9
2	19	163	56	163	56	2160	9.7	233		28		73.5
2	20	160	68	160	68	2430	9.3	282		19		61.6
1	19	170	66	170	66	3880	7		251		9	76.4
2	20	164	48	164	48	2560	9.6	216		32		79.5
2	20	165	54	165	54	2540	10.5	373		29		55.7
2	20	160	55	160	55	2640	8.6	249		31		77
2	19	170	55	170	55	2850	8.5	234		19		74.2
2	19	171	52	171	52	2631	10.5	184		27		73.9
2	21	157	48	157	48	2763	9.4	182		18		77.3
2	19	160	67	160	67	2610	10.3	184		30		71.2
2	19	163	54	163	54	2760	9.4	254		25		74.4
2	20	158	49	158	49	2195	10.4	184		21		68.3
2	20	165	54	165	54	2542	10.2	264		28		75.5
2	20	160	55	160	55	2160	9.5	232		23		72.8
2	20	167	52	167	52	2196	10.4	208		30		75.3
2	21	160	44	160	44	2187	9.8	236		22		73.2
2	20	155	45	155	45	2551	9.6	241		26		72.9
2	18	158	55	158	55	2500	9.9	222		27		76.1
2	19	161	56	161	56	2871	8.5	247		25		75.2
2	19	160	44	160	44	2460	9.6	245		22		70.6
2	19	165	89	165	89	2880	9.5	248		18		66.7
2	19	152	41	152	41	2450	8.4	233		18		74.1
2	20	156.6	75	156.6	75	3112	9.5	261		34		68.6
1	20	176.2	52.9	176.2	52.9	4660	7.3		282		10	71
1	19	170.6	57.9	170.6	57.9	4800	7.7		255		5	70.3
2	19	151.1	64.4	151.1	64.4	3394	9	241		35		74
1	20	164.6	53.2	164.6	53.2	4761	8.1		252		2	69.5
2	19	157.1	63	157.1	63	3563	10.2	257		22		70.2
2	19	158.3	61.3	158.3	61.3	2016	8.5	224		46		76.4
2	19	155.5	53.4	155.5	53.4	2018	9.5	242		28		72.3
2	19	157.8	40.6	157.8	40.6	2219	8.5	227		35		77.1
2	20	153.3	53.1	153.3	53.1	2624	9.1	232		30		77.5
2	21	161	52.8	161	52.8	2652	8.6	231		34		80.5
1	19	170.9	78.1	170.9	78.1	4601	7.7		242		2	63.3
2	19	155.2	50.4	155.2	50.4	2204	9.6	242		30		71.4
2	19	158.6	47.9	158.6	47.9	2682	9.7	237		34		75.2
1	19	170.4	76.7	170.4	76.7	4858	8.3		264		3	61.5
2	19	162.1	55.9	162.1	55.9	3110	9.2	261		24		73.4
2	19	160	53	160	53	2518	10.9	232		22		65.9
2	18	164	50	164	50	2166	8.8	185		40		76.7
2	20	158	54	158	54	2113	7.3	229		31		81.9
1	19	183	69	183	69	2776	6.5		266		2	63.9
1	19	171	49	171	49	2892	6.8		274		16	70.9
2	20	164	57	164	57	2326	8.4	239		36		77.5
1	20	176	58	176	58	2950	7.2		241		15	76
2	19	163	55	163	55	2490	9.1	226		28		75
1	20	174	61	174	61	3516	6.8		272		7	76.4
2	19	166	53	166	53	2195	9	218		39		76.9
2	20	168	69	168	69	2051	8.6	245		30		70.8
2	20	167	56	167	56	2282	13.6	235		42		60.4
2	19	169	66	169	66	2710	11.1	222		30		66.7
2	18	159	57	159	57	2298	9.8	225		30		73.8
2	20	156	55	156	55	2435	10.9	238		32		70.6
1	20	184	67	184	67	4251	6.8		246		6	76.5
2	18	158	62	158	62	2474	13.2	221		33		59.2
1	19	175	56	175	56	3523	7.1		252		5	69.3
2	21	154	49	154	49	2025	13.6	238		32		59.6
1	19	179	57	179	57	3098	7.1		275		2	54.5
1	20	169	65	169	65	2202	7.6		254		4	56.4
2	19	171	67	171	67	2542	8.8	235		32		76.5
2	19	166	66	166	66	3340	10.6	248		36		69.8
2	19	165	54	165	54	3044	8.8	292		34		73.1
2	20	164	52	164	52	2599	8.7	287		32		74.3
1	20	167	60	167	60	3398	7.8		301		8	62.8
1	19	167	50	167	50	3801	6.8		199		15	87.8
1	19	168	54	168	54	3130	7.1		283		5	67.9
1	20	170	58	170	58	3632	6.5		273		14	76.8
1	19	174	60	174	60	3613	7.7		297		7	63.8
2	19	151	50	151	50	2724	8.3	266		36		75.3
2	19	162	60	162	60	2133	8.3	266		34		70.3
2	19	161	55	161	55	2134	9.6	227		35		74.1
2	19	167	47	167	47	2351	8	211		30		78
2	21	161	55	161	55	2257	9.4	241		33		71.4
2	19	157	47	157	47	2676	10.8	249		30		64.8
2	20	161	50	161	50	2146	9	207		35		77.5
2	18	157	44	157	44	2151	7	232		37		81.8
2	20	162	57	162	57	2039	8.6	241		28		76
2	19	160	43	160	43	2778	11.5	226		28		59.3
2	21	157	59	157	59	2122	11	248		28		61.3
2	20	170	57	170	57	2143	8.8	234		33		75.9
2	18	162	48	162	48	2164	9	265		35		71.1
2	20	154	46	154	46	2112	10.2	256		36		71.3
2	19	157	51	157	51	2244	9.8	247		30		71.8
2	20	158	47	158	47	2099	9.1	184		37		77.8
2	20	165	47	165	47	2167	10.3	244		36		68.1
2	24	162	62	162	62	3001	8.6	241		35		81.1
2	19	162	53	162	53	2825	8.4	225		44		82.4
2	20	155	59	155	59	2121	10.2	295		35		57.3
2	20	170	50	170	50	2061	8.8	269		31		73.7
2	21	170	59	170	59	2149	9.3	262		28		71.5
1	20	168	85	168	85	3251	8.7		306		4	52.7
1	21	174	62	174	62	4809	6.1		227		8	82.7
2	21	161	62	161	62	2128	8	240		27		77.3
2	19	161	52	161	52	2236	8.8	240		46		75.6
2	19	152	51	152	51	2431	9.3	228		33		75.2
2	20	163	52	163	52	2719	9.2	208		38		81.8
1	21	177	56	177	56	3498	7.2		224		15	76.7
2	21	158	46	158	46	2319	8.6	255		34		74.3
2	19	155	49	155	49	2249	9.3	249		30		75
2	19	167	55	167	55	3048	9.2	247		37		75.8
2	19	170.7	70.6	170.7	70.6	2882	9.6	317		30		58.2
2	19	159.3	62.3	159.3	62.3	2952	9.4	237		32		67.3
2	20	151	50	151	50	2425	8.7	239		34		78
2	19	173	62	173	62	2232	9.3	236		42		73.2
2	19	160	57	160	57	2377	9.4	251		30		68.3
2	18	162.2	49.1	162.2	49.1	2802	9.4	237		37		75.4
2	19	164	63	164	63	2537	10.4	237		34		71.1
2	19	166.2	55	166.2	55	2387	9.1	219		35		76.5
2	21	158	55	158	55	2696	9.9	252		35		74.2
2	18	163	65	163	65	2380	9.4	232		35		72.7
2	19	165	53.3	165	53.3	2285	8.4	238		32		72.2
1	20	176.2	61	176.2	61	3452	8		291		3	59.2
2	18	162	70	162	70	3145	9.4	276		37		67.2
2	19	153	50	153	50	2802	9.5	263		38		75.7
2	20	167	52	167	52	2876	9.2	242		30		74
2	20	157.2	55.4	157.2	55.4	2374	8.5	258		26		71.7
2	20	163	50	163	50	2281	9.3	242		30		70.4
2	19	160	49.6	160	49.6	2226	9.1	216		37		79.5
2	20	154.5	51.2	154.5	51.2	2869	9.6	238		30		74
1	19	176.7	55	176.7	55	3159	7.4		287		4	59
2	20	163	45	163	45	2853	10.2	232		35		72.2
2	20	163.6	60	163.6	60	2394	8.7	241		32		74.1
2	19	163	48	163	48	2243	8.9	264		37		71.6
2	20	157	44	157	44	2804	10.4	234		38		70.4
2	20	158	50	158	50	2259	9	258		40		73.8
2	19	156	47	156	47	2772	9.1	217		40		76.9
1	18	177	81	177	81	4373	11.5		308		1	40.4
2	20	168	55	168	55	2852	9.7	238		38		76.2
2	20	171.4	65	171.4	65	2220	9.8	251		20		66.6
2	19	158	44	158	44	2766	8.3	236		36		79.7
2	20	160	50	160	50	2275	8.3	228		42		77
2	19	167.3	62	167.3	62	3109	9.2	247		38		75.7
2	20	164.4	51	164.4	51	2159	8.2	213		30		78.1
2	20	167	65	167	65	3154	9.2	249		41		77
2	19	160	55	160	55	2621	9.7	317		28		61.2
2	19	157	45	157	45	2333	8.6	244		35		70.9
2	19	160	46	160	46	2440	9	243		32		69.8
2	20	158	49	158	49	2222	10	253		38		72
1	19	184	62.8	184	62.8	4135	7.1		239		10	76.4
2	19	163.3	57.4	163.3	57.4	2892	10.1	240		24		71.8
2	19	156.8	49.8	156.8	49.8	2501	9.1	249		34		74.5
1	22	169.4	70.1	169.4	70.1	2809	7.1		241		7	64.4
2	21	165.7	57.1	165.7	57.1	2870	9.5	241		35		75.4
2	21	157.9	55	157.9	55	2349	8.7	185		36		78
2	20	164.8	54.2	164.8	54.2	2618	9.8	232		31		75
2	18	157.8	64.2	157.8	64.2	2776	9.3	241		37		73.3
2	19	163.6	59.4	163.6	59.4	2034	10.4	248		26		67.4
1	19	169.4	46.2	169.4	46.2	3069	7.9		240		17	72.3
1	19	180.2	67.4	180.2	67.4	3580	7.2		221		10	77.4
1	20	174.8	65.4	174.8	65.4	3272	6.4		214		12	82.9
2	19	169.7	67	169.7	67	2695	8.7	202		39		82.8
2	20	159.1	55.1	159.1	55.1	2589	10.2	263		31		68.5
1	18	168.3	61.9	168.3	61.9	4392	7.4		256		7	71.4
2	19	165.1	55.2	165.1	55.2	2692	9.1	246		38		79.4
2	20	155.6	49.1	155.6	49.1	2162	8.8	234		34		76.3
2	19	158.2	50.2	158.2	50.2	2536	8.9	226		46		79.7
1	20	175.5	59.5	175.5	59.5	4054	6.8		205		16	87.4
1	20	174	56.4	174	56.4	2109	7.9		219		7	62.8
2	19	156.5	51.6	156.5	51.6	2482	9.3	241		34		75
2	19	160.2	59.1	160.2	59.1	2403	9.8	237		28		72.8
2	21	162	55.8	162	55.8	2924	10.4	251		30		70.5
1	18	179.3	63.5	179.3	63.5	3064	7.5		255		10	70.7
1	19	164.5	47	164.5	47	3637	7.7		241		10	67.6
2	20	158	44.4	158	44.4	2697	8.6	247		27		75
1	20	170.4	60.4	170.4	60.4	3425	7.2		184		5	72.4
1	19	170.6	68.7	170.6	68.7	3523	7.1		214		5	73.3
2	20	158.7	57.4	158.7	57.4	2963	9.5	233		28		75.9
2	20	162.6	53	162.6	53	2889	9.3	244		40		72
1	20	178	75.4	178	75.4	2890	7.5		242		8	67.6
1	19	170.3	72	170.3	72	2786	8		252		4	53.6
1	20	173.5	59.4	173.5	59.4	3375	6.5		212		10	83.3
2	19	165.2	78.8	165.2	78.8	2896	10.7	261		21		58.6
2	19	159.6	45.4	159.6	45.4	2570	9.3	238		26		74.9
1	19	180	68	180	68	4555	6.6		240		12	86
2	20	159	49.4	159	49.4	2289	9	239		43		75.8
1	20	175	67	175	67	3887	7.6		184		18	79.9
2	20	152.3	44.7	152.3	44.7	2178	9.5	248		30		72.9
2	19	152	47	152	47	2216	9.4	209		24		77.2
2	17	160	47	160	47	2460	8.4	248		37		76.6
2	20	160	48	160	48	2190	8.9	243		20		68.9
2	20	155	49	155	49	2192	9.1	204		25		78.9
2	19	160	40	160	40	2462	9.5	248		29		68.8
2	20	168	60	168	60	2180	10.3	245		26		71.7
2	19	165	55	165	55	2905	9.3	240		20		73.2
2	20	163	68	163	68	2160	9.6	244		33		70.2
2	22	153	48	153	48	2456	10.4	223		22		69.8
2	19	170	58	170	58	2153	9.6	217		26		75.1
2	19	162	49	162	49	2430	8.3	254		24		75.4
2	19	165	53	165	53	2634	9.1	240		22		73.4
2	20	165	52	165	52	2040	9.6	247		35		73.3
2	17	165	50	165	50	2130	9.5	216		24		77.2
2	19	160	57	160	57	2680	9.6	253		29		75.4
2	20	160	50	160	50	2163	9.8	231		27		73.9
2	21	163	54	163	54	2100	9.7	238		21		72.1
2	19	155	57	155	57	2450	9.8	217		25		72.6
2	21	170	58	170	58	2760	8.6	254		23		76.5
2	19	165	70	165	70	2153	10.9	241		17		55.1
1	20	170	75	170	75	2930	7.1		259		1	58
2	21	162	98	162	98	2625	8.6	228		39		73
2	18	164	57	164	57	2875	8.2	227		30		80.1
1	21	175	70	175	70	3001	7		242		4	66.3
2	20	167	54	167	54	2775	7.2	246		31		82.2
2	19	166	58	166	58	2908	8.1	219		30		81.2
2	19	165	53	165	53	2947	8.4	248		31		78.4
1	18	182	130	182	130	3198	7.7		232		2	63.6
2	20	155	90	155	90	2108	7.7	234		30		71.3
2	19	166	64	166	64	2605	9	223		39		80.1
1	19	162	100	162	100	2225	6.4		265		14	64.5
2	19	168	55	168	55	2108	8.5	227		30		76.9
2	19	166	55	166	55	2836	7.2	222		49		87.1
1	20	183	75	183	75	4141	6.6		249		2	74.5
1	20	176	72	176	72	3272	7.6		241		4	67.5
2	21	161	87	161	87	2437	7.1	254		38		75.7
2	18	167	60	167	60	2978	9	235		33		78.8
2	20	165	105	165	105	2596	8	254		34		71.9
1	19	174	67	174	67	3523	7.2		256		4	66.7
1	19	179	77	179	77	3776	6.8		243		5	73.5
2	18	158	50	158	50	2192	9.8	226		35		74.9
1	18	177	69	177	69	3994	7.4		253		4	67.7
2	19	164	50	164	50	2522	10.1	241		32		72.7
1	20	176	62	176	62	3383	6.9		253		8	73.2
2	20	156	43	156	43	2136	8.1	229		34		75.7
2	21	159	67	159	67	2522	10.4	238		28		68.7
2	19	156	55	156	55	2181	8	221		28		76.3
2	20	157	53	157	53	2885	9.5	242		31		75.6
2	19	170	59	170	59	2199	9.6	229		35		74.3
1	22	173	60	173	60	4336	6.7		258		10	81.5
2	20	170	77	170	77	2081	8.6	232		36		71.6
2	20	173	67	173	67	3494	7.1	335		38		74
1	20	176	66	176	66	3739	7.7		266		9	70.7
2	19	161	57	161	57	2150	8.2	224		38		78.2
1	19	173	61	173	61	3438	6.5		246		15	84.6
1	19	175	59	175	59	2556	7.3		246		7	63.2
1	20	170	57	170	57	4100	6.6		240		7	81.8
1	20	178	69	178	69	3593	7.8		261		7	70.6
1	20	177	71	177	71	4572	6.5		242		8	80.1
2	20	164	64	164	64	2792	8.2	228		37		83.7
1	20	177	113	177	113	3148	8		357		4	47.4
1	21	158	49	158	49	2215	9		257		9	52.8
1	20	190	87	190	87	3465	6.9		244		13	76.1
2	21	170	52	170	52	2170	8.6	227		32		79.2
2	20	160	57	160	57	2117	8.7	257		33		78.3
2	20	155	45	155	45	2205	8.9	225		34		79.1
1	19	175	60	175	60	2376	7.6		251		8	65
2	19	160	44	160	44	2165	8.9	232		36		79.3
2	19	154	62	154	62	2006	9.2	246		37		71.2
2	19	162	58	162	58	2085	8.9	229		34		75.6
2	20	165	62	165	62	2337	8.9	241		35		76.1
2	19	162	50	162	50	2478	8.6	236		33		79.8
1	20	177	76	177	76	3313	7.3		251		10	73
1	20	174	69	174	69	3094	6.9		261		10	74.3
1	19	168	73	168	73	3100	8.5		363		2	44.2
1	20	167	58	167	58	4014	7.4		266		9	73.3
1	20	170	52	170	52	2828	8.3		258		10	68.2
2	20	168	45	168	45	2052	8.6	239		32		72.8
2	19	163	65	163	65	2618	8.5	244		30		75.5
2	21	157	53	157	53	2126	9.2	245		31		72.7
2	19	149	36	149	36	2117	9.6	292		36		65.6
2	19	155	47	155	47	2159	8.5	263		32		73.5
2	20	165	46	165	46	2132	10.7	235		33		66.9
2	20	165	50	165	50	2394	8.4	255		38		75.3
2	19	159	51	159	51	2533	9.5	236		36		75.7
2	19	154	42	154	42	2421	10.5	264		20		63.8
2	19	162	60	162	60	3066	9.4	241		35		75.4
1	19	170	72	170	72	3687	7.8		261		4	65.9
1	19	177	67	177	67	3706	6.2		285		8	72.5
2	19	156	52	156	52	2100	7.6	196		25		85.3
2	19	162	49	162	49	2636	7.9	265		35		79
2	19	164	51	164	51	2013	8.2	208		35		80.5
2	20	164	47	164	47	2060	8.8	204		30		78.8
2	20	155	49	155	49	2065	10	256		33		70.4
2	19	162	56	162	56	2660	9.1	252		29		72.6
2	20	165	50	165	50	2139	9.1	239		33		74.7
1	19	173	60	173	60	3320	7.6		240		8	72.9
2	21	152	47	152	47	2142	9	233		30		74.1
2	19	157	41	157	41	2105	8.3	213		36		77.6
1	19	167	52	167	52	2769	7.3		239		8	67.7
2	19	163	43	163	43	2144	9.3	240		30		69.9
2	20	169	55	169	55	2460	8.5	221		31		76.4
1	19	164	53	164	53	2414	7.4		245		6	60.9
1	19	173	66	173	66	2951	7.3		238		4	65.7
2	19	164	52	164	52	2754	9.1	225		25		79.1
2	20	162	61	162	61	2352	9.3	243		32		73.5
1	19	180	58	180	58	3200	7.5		252		3	64.8
1	20	169	58	169	58	2555	6.5		236		10	74.4
1	20	173	61	173	61	2409	8.2		263		4	56.5
1	20	161	81	161	81	2734	8.1		243		2	47.5
2	19	158	51	158	51	2097	8.4	238		33		74.2
2	22	150	48	150	48	2059	11	261		32		61.2
2	20	161	59	161	59	2253	9	228		32		75.8
1	21	180	64	180	64	3883	7.5		240		3	70.6
2	18	157	54	157	54	2080	9	214		38		77.2
1	20	167	65	167	65	3529	7.6		231		9	75.5
1	20	180.8	58.8	180.8	58.8	3838	8		287		9	64.4
2	20	165	51.6	165	51.6	2723	9.1	256		45		76.1
2	20	159.3	46.5	159.3	46.5	2338	9.2	243		40		76.5
2	21	165.3	50.7	165.3	50.7	2826	9	231		30		76.4
2	19	166.4	61.5	166.4	61.5	2387	8.5	244		50		68.8
2	19	166.2	68	166.2	68	2155	8.3	218		35		74.1
2	19	158.1	52.1	158.1	52.1	2824	9.8	184		42		75.6
2	19	162.6	64.2	162.6	64.2	2806	9.6	228		40		73.4
1	19	174.8	75.8	174.8	75.8	2487	8.4		266		5	54.6
2	22	170	62.8	170	62.8	2090	8.5	246		35		76.1
2	19	163.5	82.8	163.5	82.8	2526	9.9	244		28		59.7
2	20	160.7	55.2	160.7	55.2	2559	8.9	219		51		78.2
2	19	156	53	156	53	2775	9.1	224		40		77.5
2	19	158.5	52.9	158.5	52.9	2511	10	281		35		68.3
2	21	162.7	53.1	162.7	53.1	2342	8.7	205		45		82
2	20	160.1	49.5	160.1	49.5	2174	11	273		35		61.1
2	20	152.6	59.9	152.6	59.9	2289	8.6	241		28		67.2
2	19	160.3	57.4	160.3	57.4	2090	9.7	240		30		70.6
2	20	164.2	59	164.2	59	2482	11	267		36		62.8
2	20	159.4	47.4	159.4	47.4	2437	8.5	276		35		72
2	20	156.8	67.6	156.8	67.6	2461	11.7	279		32		48.4
1	19	173	83.8	173	83.8	4133	7.7		256		3	58.4
2	22	160.8	50.6	160.8	50.6	2201	10	262		20		66.8
2	18	161.2	54.3	161.2	54.3	2357	9.5	239		32		73.5
2	19	158.4	52.4	158.4	52.4	2676	9.1	279		37		71.8
2	19	152.9	48.3	152.9	48.3	2958	12.5	232		33		62.7
1	20	163.4	59.8	163.4	59.8	2730	8		259		17	70.8
2	19	165.6	55.4	165.6	55.4	2930	11.3	256		38		57.3
2	19	164.7	52	164.7	52	2023	9.8	222		25		72
2	19	151.1	46.2	151.1	46.2	2273	10.4	219		30		67.8
2	19	171	69	171	69	2311	10.2	282		31		58.3
2	20	157.7	54.4	157.7	54.4	2451	8.8	268		38		76.1
1	20	153.5	49.6	153.5	49.6	2046	8.8		292		18	60.7
2	19	154.8	46.4	154.8	46.4	2858	9.2	244		25		70.2
2	19	158.4	44.7	158.4	44.7	2089	8.2	217		51		80.7
2	20	164.1	59.4	164.1	59.4	2090	14.8	294		38		53.4
2	20	163.4	58.7	163.4	58.7	2634	8.9	231		40		77.8
2	20	160.1	55.4	160.1	55.4	2559	9.2	281		33		69.1
2	20	157	52.7	157	52.7	2704	9.5	225		43		75.5
1	21	175.1	67	175.1	67	4817	6.9		235		4	74.7
2	20	160.8	59.5	160.8	59.5	2737	10.3	239		32		72.1
1	20	168.2	61.8	168.2	61.8	4080	8.3		268		8	67
1	19	175	46	175	46	3012	7.2		257		9	67.1
1	22	168	65	168	65	3461	7.3		257		3	67.3
2	19	149.7	69.3	149.7	69.3	2923	10.5	278		29		58.3
1	20	170.3	63.1	170.3	63.1	3778	8		247		8	72.7
2	21	161.3	62.3	161.3	62.3	2119	7.9	232		39		79.5
2	21	157.5	49	157.5	49	2197	10	247		25		69.1
2	19	163.2	50.6	163.2	50.6	2659	11	286		28		50
2	20	160	48.8	160	48.8	2205	8.1	224		38		81.8
1	20	164.9	44.3	164.9	44.3	2579	7.6		274		11	58.2
2	20	167.2	52.5	167.2	52.5	2374	9.3	246		27		68.9
2	20	160.3	52.2	160.3	52.2	2588	9.2	227		25		78.6
2	19	157.7	52.4	157.7	52.4	2168	8.6	241		30		74.7
1	20	173	58	173	58	3538	6.5		208		16	81.6
2	19	164.3	59	164.3	59	2496	10.8	242		19		61.6
2	21	153.8	58.9	153.8	58.9	2270	8.8	229		32		73.4
2	21	155.4	53.8	155.4	53.8	2535	11.3	238		35		61.7
1	20	175.1	54.6	175.1	54.6	3235	7.6		203		10	74.5
1	20	167.7	51.2	167.7	51.2	2813	7.6		266		9	68.8
1	20	180.6	70.1	180.6	70.1	4275	8.8		268		8	70.1
1	19	172.7	63	172.7	63	3970	7.4		215		9	77
2	22	158.5	81.4	158.5	81.4	3213	9.9	256		34		71.3
2	19	166.8	54.5	166.8	54.5	2050	8.4	234		35		77.1
1	22	175.3	63	175.3	63	2514	7.1		257		13	69
[truncated: 11,782 more rows]

## Sheet: Y2020
gender (1-boy, 2-girl)	age	Height (cm)	Weight (kg)	Vital capacity (ml)	50-m dsah (s)	Standing long jump (cm)	Sit and reach (cm)	800 m(s)	1000 m（s)	sit-ups for girls	Pull-ups for boys	Total score
2	23	155	46	155	46	2688	10.1	268		35		71.6
2	22	158	46	158	46	2754	9.9	255		35		72.5
2	21	167	51	167	51	2677	9.9	243		35		71.8
2	23	162	50	162	50	2844	10.2	291		35		70.2
2	22	155	43	155	43	2654	10.1	266		30		72.2
2	23	162	50	162	50	2873	10	246		39		75.1
2	21	160	50	160	50	2754	10.1	272		36		69.7
2	22	160	50	160	50	2732	9.8	269		32		70.5
2	22	165	55	165	55	2643	9.5	248		40		74.8
2	21	170	60	170	60	2873	10.1	273		36		71.4
2	20	165	60	165	60	2688	10	263		37		72
2	21	158	55	158	55	2897	10.1	251		37		74
2	22	157	43	157	43	2699	9.6	248		37		73.8
2	21	163	53	163	53	2788	10.1	255		37		72.1
2	22	163	55	163	55	2784	9.9	253		26		73.3
2	21	161	45	161	45	2687	10.1	264		27		72.6
2	23	160	51	160	51	2654	10.2	254		30		72.8
2	22	160	50	160	50	2887	9.7	252		30		76.6
2	21	163	49	163	49	2759	9.1	261		35		75.5
2	22	162	55	162	55	2645	10	243		36		71.8
2	20	162	47	162	47	2687	9.9	255		36		72.8
2	21	165	54	165	54	2784	9.8	271		36		73.9
2	21	162	52	162	52	2753	9.9	251		35		74.5
2	21	160	50	160	50	2645	10.1	251		36		74
2	21	160	57	160	57	2784	9.8	252		33		73.8
1	21	175	65	175	65	4265	8.9		242		4	65.5
1	24	180	76	180	76	4224	8.5		264		4	65.5
1	21	180	65	180	65	4268	8.7		299		10	67.7
1	22	175	75	175	75	4322	8.7		266		4	61.4
1	22	180	85	180	85	4212	8.8		298		4	59.2
1	21	173	65	173	65	4689	8.1		223		9	77
1	21	170	60	170	60	4624	8.5		218		20	81.8
1	22	189	110	189	110	5872	8.6		297		3	57.8
1	21	180	75	180	75	4512	7.9		221		9	77.2
1	22	178	77	178	77	4354	8.5		215		24	82
1	21	179	75	179	75	5013	8.7		299		6	66.3
1	22	175	60	175	60	4236	8.7		268		4	64.9
1	21	183	81	183	81	4258	8.8		298		3	59.3
1	22	173	100	173	100	4366	8.6		243		3	57
1	23	180	85	180	85	4763	8.2		244		3	66.8
1	21	168	70	168	70	4358	8.4		238		6	66.4
1	21	176	74	176	74	4657	8.1		235		10	75.2
1	23	176	62	176	62	4324	8.2		274		9	62.6
1	22	172	80	172	80	4329	8.6		296		3	57
1	22	172	63	172	63	4274	8.7		276		4	61.7
1	21	186	80	186	80	4265	8.5		297		8	64.3
1	22	170	60	170	60	4354	8.4		278		8	67
1	22	177	70	177	70	4323	8.6		297		4	63.4
1	22	178	78	178	78	4257	8.7		244		4	55.5
1	20	170	60	170	60	4361	8.6		242		5	67
1	21	165	51	165	51	4452	8.9		222		10	73.4
1	21	172	80	172	80	4532	8.9		297		3	51
1	19	168	56	168	56	3052	9.3		304		6	53.1
1	20	175	63	175	63	2196	9.5		289		10	53.6
1	17	177	62	177	62	2714	9.3		275		6	48.5
1	19	171	78	171	78	2849	9.5		312		6	43.2
1	17	170	63	170	63	2306	8.5		258		14	64.3
1	18	174	80	174	80	2670	9.6		271		6	40.5
1	18	179	58	179	58	3558	9.7		231		15	72.6
1	19	169	68	169	68	3752	9.9		267		7	58.9
1	18	170	75	170	75	2718	9.6		232		7	50.3
1	19	175	67	175	67	4130	8.7		242		17	78.4
1	18	170	55	170	55	2554	9.1		248		7	60
1	18	170	56	170	56	3438	8.3		253		6	70.4
1	20	172	61	172	61	4195	8.2		185		10	78
1	18	187	82	187	82	3977	9.2		293		7	60.3
1	18	173	65	173	65	4489	8.9		261		6	66.8
1	18	180	65	180	65	3919	9.6		291		6	58
1	18	176	85	176	85	4052	9.5		306		6	55.7
1	19	175	85	175	85	3174	10.3		301		9	45
1	20	178	64	178	64	3998	8.4		184		7	73.3
1	18	171	63	171	63	3236	9.1		317		7	51.9
1	19	168	65	168	65	2768	9.6		292		6	51.5
1	17	168	70	168	70	3430	9.2		295		8	57.6
2	19	157	50	157	50	2293	12.2	257		36		57.2
2	20	161	55	161	55	3128	12.2	254		35		61.6
2	18	167	54	167	54	2665	10.7	256		38		70
2	18	166	58	166	58	2846	12.2	255		37		58.8
2	19	161	50	161	50	3194	10.6	245		35		70.5
2	18	161	55	161	55	2252	12	243		35		56.8
2	18	166	49	166	49	2541	12	258		35		60.1
2	19	165	60	165	60	2272	10	254		36		73.5
2	19	161	55	161	55	2518	10	256		37		72.7
2	19	158	65	158	65	2275	10	243		38		68.9
2	19	168	63	168	63	3421	10.9	243		37		70.2
2	17	173	74	173	74	3425	10.9	265		37		68.1
2	17	166	48	166	48	2633	9.5	229		37		77.2
2	19	161	50	161	50	1841	10.4	245		36		64
2	19	166	45	166	45	2868	9.2	255		36		73.4
2	20	164	44	164	44	2743	10.5	257		35		69.2
2	19	166	57	166	57	3287	11	258		36		64.8
2	17	165	54	165	54	2884	11	248		36		65.9
2	19	163	62	163	62	3184	11	249		38		68
2	18	166	50	166	50	2498	10.5	242		36		70.7
2	19	165	55	165	55	3457	11.3	237		34		69
2	18	166	70	166	70	2747	10.3	246		35		71.6
2	18	165	52	165	52	2265	11.3	247		36		63
2	18	160	70	160	70	2802	11.3	242		36		57
2	20	163	54	163	54	2088	11.3	257		34		61.8
2	18	163	44	163	44	2134	10.2	240		36		68.9
2	19	159	59	159	59	2806	10.3	249		29		75.4
2	19	162	50	162	50	2900	10.6	285		25		60.7
2	19	165	59	165	59	3278	10.2	245		32		68.8
2	20	163	52	163	52	2364	11	258		30		64.6
2	18	160	60	160	60	2367	9.5	257		42		74.3
2	18	164	55	164	55	2801	10.1	253		39		74.6
2	19	166	49	166	49	1931	10.2	286		30		62.4
2	20	170	50	170	50	2517	10.5	218		24		72.2
2	18	152	46	152	46	1704	12.1	285		28		41.8
2	19	166	52	166	52	2373	11.4	185		27		63.3
2	18	159	55	159	55	2508	10.2	241		24		71.2
2	20	167	60	167	60	2938	9.9	275		30		72.7
2	19	165	70	165	70	2600	10.9	255		30		63.8
2	21	166	50	166	50	2233	10.9	255		29		64.8
2	18	168	54	168	54	3796	10.6	253		18		69.7
2	19	172	60	172	60	2856	12.1	271		28		58.2
2	19	165	52	165	52	2480	12.4	261		30		58.4
2	18	160	54	160	54	2777	11.6	243		32		59.7
2	18	165	55	165	55	2146	11.7	285		32		51.3
2	19	175	65	175	65	3474	11.8	248		32		66.7
2	19	158	49	158	49	2365	11.4	285		32		56.2
2	19	166	67	166	67	2696	9.9	285		30		65.2
2	19	168	50	168	50	2973	10.3	224		24		75.3
2	20	161	46	161	46	2973	10.6	285		32		65.4
2	19	154	47	154	47	2391	10.9	184		28		76.4
2	17	169	65	169	65	1899	9.5	287		28		60.8
2	18	162	53	162	53	2392	10.3	245		28		73.9
2	19	166	64	166	64	2063	11.5	285		24		50.4
1	18	176	75	176	75	2581	10.1		275		7	37.2
1	20	173	58	173	58	3598	9.1		243		10	69
1	19	172	75	172	75	2874	8.6		265		6	59.2
1	18	175	75	175	75	3076	9.3		268		5	57.6
1	19	179	60	179	60	3731	9.3		261		7	65.1
1	18	160	50	160	50	2951	8.3		281		4	61.2
1	18	172	75	172	75	4573	7.9		249		14	75.8
1	19	178	63	178	63	4015	9.1		245		8	69.1
1	20	182	65	182	65	3075	9.2		243		5	58.1
1	18	170	53	170	53	3181	8.4		272		6	64.8
1	18	180	82	180	82	3207	8.3		258		5	62.4
1	19	180	62	180	62	2575	8.8		251		10	67.1
1	21	175	76	175	76	3919	7.1		274		7	69.8
1	19	182	71	182	71	4349	8.6		273		10	71.4
1	19	178	65	178	65	3889	8.6		247		7	68.4
1	23	175	74	175	74	2179	8.5		274		5	46.8
1	20	172	61	172	61	3313	9.2		241		7	65.9
1	19	172	80	172	80	3209	9.2		277		5	55.2
1	17	172	55	172	55	3209	9.4		261		7	63.4
1	18	168	50	168	50	3000	6.9		267		3	65.1
1	19	177	59	177	59	3520	6.7		263		10	77.7
1	19	174	60	174	60	2980	7.3		243		2	62.7
2	18	159	50	159	50	2450	8.7	315		37		63.2
2	18	160	50	160	50	2312	9.7	325		33		57.1
2	18	164	55	164	55	2568	10.1	271		20		67.5
2	18	166	56	166	56	2655	9.8	305		32		58.7
2	19	167	48	167	48	2731	8.6	223		40		79.8
2	18	178	54	178	54	2358	9.4	297		29		58.5
2	19	163	50	163	50	2892	8.5	275		25		70.5
2	19	163	50	163	50	2366	8.9	288		28		67.7
2	18	169	53	169	53	3052	9.6	312		29		60.6
2	18	158	49	158	49	2765	8.5	308		32		69.6
2	17	162	51	162	51	2980	9.7	285		33		66.9
2	20	167	70	167	70	2312	9.6	269		30		63.9
2	19	166	58	166	58	2866	9.5	265		31		76
2	18	170	59	170	59	2688	8.9	303		31		68.3
2	18	164	56	164	56	2805	9.8	325		30		60.2
2	21	159	52	159	52	2048	10.2	242		25		64
2	19	165	55	165	55	2799	9.7	264		32		73.3
2	18	165	70	165	70	2644	10.8	338		31		46.2
2	18	172	56	172	56	2799	9.5	268		32		70.5
1	18	169	54	169	54	2783	6.8		269		10	67
2	18	171	58	171	58	2669	10.1	267		28		69
2	21	152	56	152	56	2559	9.7	329		30		58.4
2	20	160	46	160	46	2792	10	185		23		72.5
2	18	160	60	160	60	2309	9.8	301		40		63.5
2	19	158	58	158	58	2512	9.9	301		30		56.5
2	18	158	45	158	45	2099	9.7	243		29		70
1	18	180	100	180	100	2856	8.9		285		2	50.6
2	21	165	43	165	43	2216	8.5	276		28		68.4
2	21	165	57.5	165	57.5	2095	9.1	242		26		72.2
2	19	171	57	171	57	3916	9.2	242		25		79.8
2	22	163	48	163	48	2046	9.2	306		28		64.5
2	22	173	54	173	54	1941	8.9	299		27		63.9
2	22	158	44	158	44	2254	10	282		28		70.8
2	21	166	53	166	53	3241	9.7	299		28		68.8
2	22	160	54	160	54	2651	9.2	239		26		75.4
2	21	163	60	163	60	2222	9.6	303		25		63.4
2	22	160	51.5	160	51.5	3006	10	305		28		64.6
2	21	167	48	167	48	3117	8.6	247		29		76.8
2	22	167	58	167	58	2684	10.3	298		24		65.1
2	23	162	55	162	55	2858	11.7	317		20		41.8
2	22	158	53	158	53	2159	9.2	274		20		65.3
2	22	161	58	161	58	2027	13.2	316		24		41.8
2	21	156	60	156	60	2281	11.1	275		22		55.2
2	21	165	53	165	53	2591	9.8	279		24		65.1
2	21	173	48	173	48	2836	9.2	276		28		68.8
2	24	161	45	161	45	1657	9.3	243		28		61
2	24	163	49	163	49	1802	10.3	258		26		62.9
2	23	158	44	158	44	1899	10.5	259		22		61.2
2	24	163	53	163	53	2477	8.8	253		42		77.9
2	21	160	47	160	47	1946	10.3	228		26		71.3
2	22	168	50	168	50	1854	9.1	246		37		66.6
2	22	168	45	168	45	2041	10.7	241		32		67.5
2	21	160	46	160	46	1812	11.1	241		25		54.2
2	22	164	48	164	48	2150	11.4	241		44		61.3
2	22	165	46	165	46	2272	10.1	246		30		66.9
2	22	163	46	163	46	1815	9	231		30		68.2
1	21	178	62	178	62	4518	6.6		236		8	84.3
1	22	175	64	175	64	4614	7.9		242		6	71.5
1	22	177	68	177	68	3926	8.4		252		11	74
1	21	170	65	170	65	3520	9		243		8	68.9
1	21	177	110	177	110	3513	9.1		338		5	42.9
1	21	174	80	174	80	4604	8.6		292		5	60.3
1	21	177	60	177	60	3034	8.5		256		6	58.9
1	23	174	79	174	79	3540	7.3		243		8	67.5
1	21	178	70	178	70	3677	8.3		268		6	66.6
1	21	170	63	170	63	3238	7.8		329		6	54.7
1	21	174	60	174	60	3337	7		244		10	75.3
1	21	180	73	180	73	3369	8.1		244		6	68.6
2	18	167	52	167	52	2580	8.4	237		37		73.9
2	19	166	45	166	45	2065	8.7	209		34		71.8
2	19	158	51	158	51	2599	8.6	239		36		74.7
2	18	174	80	174	80	2480	9.8	272		40		65
2	18	170	62	170	62	2579	9.5	243		36		73.5
2	18	156	52	156	52	1656	7.5	239		38		69.2
2	19	157	63	157	63	1963	7.9	256		48		67.9
2	20	160	60	160	60	2930	7.3	246		34		82.5
2	19	163	52	163	52	2035	7.2	248		33		79
2	19	165	64	165	64	1300	8.2	251		39		67.2
2	17	165	54	165	54	2864	8.4	273		36		74
2	20	155	43	155	43	2804	7.8	239		40		81.3
2	19	167	58	167	58	2869	7.7	243		38		77.4
2	19	163	52	163	52	2417	8.6	228		38		77.6
2	19	155	42	155	42	2470	7.3	238		38		81.6
2	18	166	58	166	58	3190	9.5	251		34		72
2	18	160	56	160	56	2308	7.4	185		32		81.8
2	20	163	65	163	65	1699	8.3	259		36		62.8
2	18	158	46	158	46	2315	7.1	229		38		83.3
2	20	165	57	165	57	2710	8.7	244		35		70.1
2	19	160	45	160	45	2520	7.1	235		40		85.7
2	20	160	46	160	46	1662	8.9	283		38		60
2	18	170	57	170	57	3157	8.3	226		35		77.9
2	18	160	60	160	60	3374	7.8	274		38		78.3
2	18	158	49	158	49	2415	7.6	238		37		83.8
2	18	164	96	164	96	2715	7.1	208		36		81.9
1	19	181	72	181	72	4475	6.5		300		6	70
1	19	171	53	171	53	3085	6.1		241		8	77.9
1	18	170	100	170	100	4157	7.3		238		1	63.4
1	22	173	57	173	57	4157	6.5		221		14	85.6
2	18	158	45	158	45	2175	9.2	252		30		73.5
2	18	158	47	158	47	2072	9.6	277		38		69.2
2	20	170	56	170	56	2525	8.5	272		40		75.1
2	17	164	68	164	68	2305	9.4	223		40		74.1
2	18	168	58	168	58	2626	10.8	257		33		65
2	18	163	45	163	45	2712	7.4	124		34		93.3
2	21	164	48	164	48	2416	9.7	218		30		70.6
2	18	167	55	167	55	2803	9.4	300		17		57
2	18	160	70	160	70	2324	8.5	300		32		65.2
2	19	165	55	165	55	2939	8.9	227		33		77.1
2	18	166	61	166	61	2486	9.3	282		35		64.2
2	19	170	62	170	62	3413	10.6	268		29		70.8
2	18	166	56	166	56	2392	9	224		26		75.3
2	18	160	48	160	48	2825	9.4	300		17		57
2	19	162	63	162	63	2760	9.6	245		41		66.5
2	19	168	44	168	44	2447	10.3	302		30		50.8
2	18	172	69	172	69	2906	10.3	271		45		69.9
2	18	156	44	156	44	2313	9.7	292		35		66.9
2	19	155	42	155	42	2372	10.5	242		35		66.1
2	18	160	60	160	60	2315	9.5	242		45		74.4
2	18	168	46	168	46	2457	9.5	184		45		74
2	18	164	55	164	55	2313	10.6	225		26		70.6
2	17	158	55	158	55	2001	9.5	259		19		66.8
2	19	161	43	161	43	2184	8.5	261		40		71.7
2	19	166	50	166	50	2543	13.6	303		12		36.5
2	19	168	59	168	59	2394	9.8	297		45		64.1
2	19	151	48	151	48	2302	8.6	295		26		66.1
2	19	172	52	172	52	2493	9.2	243		30		72.8
2	20	167	59	167	59	2919	9.5	261		28		72.9
2	20	162	49	162	49	2668	10.1	221		43		76
2	18	164	61	164	61	2423	9.2	238		31		71.4
1	19	180	85	180	85	3361	7.6		302		4	55
1	18	165	55	165	55	3867	7.3		342		5	61.6
1	18	171	78	171	78	3723	7.6		303		3	54.3
1	20	174	52	174	52	3773	7.1		291		10	66.1
1	20	178	90	178	90	4113	7.7		313		2	53.2
1	19	182	91	182	91	4324	7.4		287		3	64.2
1	20	178	55	178	55	4219	7.3		289		13	67.7
1	18	174	60	174	60	3867	7		275		10	69.4
1	18	175	83	175	83	3888	7.3		303		2	57.8
1	18	175	77	175	77	3812	7.7		325		2	53.7
1	19	174	76	174	76	3971	7.7		301		4	56.9
1	18	175	70	175	70	4165	8.4		245		4	60.2
1	18	188	90	188	90	4369	6.8		245		5	68.6
1	18	184	90	184	90	3886	7.3		268		2	60.4
1	18	178	92	178	92	4886	8		293		1	56.7
1	19	172	56	172	56	3751	7		271		10	74.5
1	18	185	84	185	84	3768	7.8		300		2	57.9
2	18	158	51	158	51	3024	7.9	256		32		77.8
2	18	164	53	164	53	2393	7.6	251		30		80
2	19	177	57	177	57	2888	6.5	281		32		77.4
2	18	156	40	156	40	2800	7.1	245		30		75
2	18	164	44	164	44	3000	6.9	251		35		80.7
2	19	160	45	160	45	2500	7.1	252		31		82.3
2	18	163	50	163	50	2864	7.8	271		32		76.4
2	19	160	60	160	60	2586	7.8	236		47		80.7
2	18	162	41	162	41	2800	8	244		35		71.6
2	18	163	55	163	55	2854	7.3	240		27		79.6
2	18	168	38	168	38	2435	7.9	257		38		74.8
2	18	163	54	163	54	2979	7.5	242		30		81.1
2	20	160	62	160	62	2550	8	274		30		73.1
2	19	163	41	163	41	2900	7.4	243		31		79.1
2	18	163	64	163	64	3151	7.4	289		30		74.3
2	20	165	54	165	54	2987	7.8	296		43		70.5
2	17	175	70	175	70	2900	8.1	273		40		78.6
2	17	165	60	165	60	2852	8.1	246		31		79
2	18	160	48	160	48	2480	8	236		33		81.1
2	18	170	71	170	71	2385	8.5	245		30		66.5
2	19	161	50	161	50	2416	7.9	291		30		71
2	18	168	57	168	57	2900	7.9	272		31		75.9
2	18	166	56	166	56	2789	7.6	279		35		77.6
2	18	173	56	173	56	2866	7.8	245		24		70.4
2	20	169	48	169	48	2477	7.8	242		20		70.4
2	18	158	55	158	55	2688	8.6	294		20		66.7
2	17	168	63	168	63	3326	8.2	307		24		66.9
2	18	159	62	159	62	2296	8.5	277		21		64
2	18	157	53	157	53	2890	7.9	226		30		82.2
2	19	168	48	168	48	3120	7.9	241		42		76.6
2	19	159	43	159	43	2511	8.5	258		39		73.9
1	19	180	75	180	75	4252	7.6		257		4	62.9
1	18	180	62	180	62	4052	7.1		262		4	69.9
1	19	175	53	175	53	3588	6.1		241		8	73.6
1	17	183	80	183	80	4310	6.5		274		5	70.8
1	19	177	62	177	62	5548	5.7		241		10	86.2
1	19	177	75	177	75	4133	6.3		243		6	74
1	18	181	70	181	70	4681	6.3		252		6	77.2
1	18	176	71	176	71	3240	6.2		246		5	73.3
1	18	176	60	176	60	3500	6.9		236		13	75.7
1	19	172	71	172	71	3500	6.2		251		6	71.1
1	20	178	100	178	100	4312	6.9		245		3	62.6
1	19	176	77	176	77	4500	6.5		240		5	73.2
1	19	176	65	176	65	4500	5.8		251		15	84
1	18	173	53	173	53	4122	6.2		246		5	73.1
1	20	170	100	170	100	4850	7.2		285		4	61.5
1	18	179	102	179	102	4961	7.3		291		4	62.5
1	18	168	52	168	52	3200	6.2		244		5	68.8
1	17	182	85	182	85	5513	7.4		242		3	67
1	19	175	60	175	60	3409	7.4		305		8	67.7
2	19	163	45	163	45	2083	8.4	311		24		63.1
2	18	167	57	167	57	2684	9.8	246		54		76.7
2	20	162	50	162	50	2758	8.9	267		36		78.3
1	18	173	75	173	75	2799	8.8		353		8	47.8
1	18	177	62	177	62	4006	6.8		277		9	77.1
1	19	177	90	177	90	3101	8.2		314		1	45.4
1	19	178	68	178	68	3872	7.4		265		8	71.2
1	20	180	70	180	70	2704	8.2		313		6	47.7
1	19	163	56	163	56	2747	8.5		318		9	56.3
1	20	175	70	175	70	3922	6.7		232		12	83.6
1	19	173	70	173	70	2501	8		307		2	51
1	20	180	62	180	62	4187	6.9		241		10	79.1
1	19	183	74	183	74	4176	7.2		241		4	72.1
1	18	185	120	185	120	4156	8.6		389		1	47.2
1	19	172	68	172	68	2994	8.7		259		4	60.9
1	18	175	62	175	62	4213	7.4		292		5	68.9
1	19	177	84	177	84	3413	7.2		288		2	61.7
1	18	171	70	171	70	2580	6.8		273		11	68.2
1	18	176	60	176	60	3058	6.8		244		17	79.3
1	18	180	115	180	115	2793	8.9		373		1	37.2
1	18	169	80	169	80	3534	7.4		343		9	56.9
1	17	173	54	173	54	3217	7.2		245		10	68.4
1	20	166	65	166	65	2725	6.9		352		14	65.1
1	20	180	75	180	75	2771	7.3		314		7	58.7
1	20	182	70	182	70	3396	6.3		224		18	78.7
1	19	177	105	177	105	2912	8.2		304		1	49.8
1	19	186	98	186	98	5610	7.3		315		5	62.3
1	17	172	59	172	59	3775	7.5		275		8	67.5
1	18	156	58	156	58	2547	8.6		311		0	46
1	19	183	68	183	68	4695	6.6		253		16	82.9
1	19	175	62	175	62	3971	8.1		268		9	71.7
1	19	172	54	172	54	2470	7.2		307		11	60.2
1	19	171	115	171	115	3276	7.6		285		8	60.3
1	18	168	72	168	72	2851	9.3		349		1	38.8
1	17	182	75	182	75	3493	6.8		313		3	57.9
1	19	172	78	172	78	2845	8.8		349		2	44.2
1	19	176	75	176	75	4186	7.1		272		7	68.1
1	20	172	69	172	69	2590	7.6		273		8	60.4
1	18	180	77	180	77	3964	7.1		263		5	62.7
1	18	182	82	182	82	3599	6.8		282		10	68.2
1	19	188	67	188	67	4555	7.4		281		3	68.2
2	19	165	65	165	65	2246	9.8	309		35		62.2
2	18	165	54	165	54	1834	9.1	255		40		65.3
2	19	166	55	166	55	3031	9.1	309		35		66.6
2	18	163	52	163	52	2351	8.9	252		39		76.6
2	17	158	46	158	46	2787	7.7	267		38		82.2
2	18	158	51	158	51	2245	9.1	257		38		75.2
2	19	165	75	165	75	2123	9.9	324		28		54.9
2	20	161	52	161	52	1574	10.3	341		35		47.8
2	18	159	50	159	50	2768	8.6	251		39		77.8
2	21	165	45	165	45	2793	9.6	292		38		64.3
2	19	165	83	165	83	3631	10.5	278		34		62.4
2	19	168	50	168	50	2618	9	239		35		77
2	18	156	48	156	48	2798	11.5	272		35		58.9
2	19	168	70	168	70	2584	10.2	326		34		53.9
2	18	161	47	161	47	2130	9	252		35		76.3
2	17	167	55	167	55	2369	9.2	235		30		74.1
2	19	158	43	158	43	2419	9.2	264		40		75.5
2	19	150	44	150	44	2153	9.9	307		35		62.1
2	18	161	65	161	65	2205	9.9	296		40		61
2	18	171	85	171	85	3193	9.3	275		24		63.1
2	20	167	50	167	50	2791	9.6	251		38		74.9
2	18	165	45	165	45	2691	10	252		25		65.4
2	18	152	42	152	42	2504	9.9	259		30		74.7
2	18	158	90	158	90	2237	10.5	328		30		47.6
2	18	166	54	166	54	2169	8.8	253		30		73.1
2	19	156	51	156	51	1892	9.9	269		32		67.4
2	19	162	44	162	44	2011	9.5	266		25		66.2
2	17	163	60	163	60	3048	8.5	293		30		72.8
2	20	155	46	155	46	2078	9.2	267		31		70.8
2	18	168	52	168	52	2928	7.8	232		40		80.1
2	18	157	61	157	61	2759	10	269		35		71.4
2	20	161	46	161	46	3193	9	245		32		78.5
2	18	155	49	155	49	2888	9.5	259		40		77.3
2	18	170	68	170	68	2409	9.6	242		36		74.6
2	19	167	58	167	58	3387	10.3	266		30		75.3
2	18	170	57	170	57	3420	11	247		30		70
1	18	180	70	180	70	4074	7.4		347		9	64.4
1	18	170	51	170	51	2923	7.8		334		8	53.8
2	20	161	52	161	52	2837	10	278		31		69.2
2	19	162	80	162	80	3358	9.3	269		46		70.3
2	19	156	49	156	49	2533	9.6	266		35		71.1
2	19	163	55	163	55	2333	9.1	285		33		69.5
2	19	160	47	160	47	2454	10.3	293		28		67.6
2	19	158	50	158	50	2527	10	243		30		69.8
2	18	165	55	165	55	2433	8.2	268		34		75.4
2	19	167	45	167	45	3003	8.6	262		31		74.9
2	18	167	53	167	53	2588	7.7	231		30		81.9
2	17	168	55	168	55	2595	9.6	285		35		68.3
2	18	161	57	161	57	2481	8.9	222		40		79.5
2	18	158	47	158	47	2145	10.5	282		26		63.7
2	18	164	44	164	44	1968	10	268		33		66.3
2	18	169	49	169	49	3168	8.9	268		30		76.2
2	18	168	62	168	62	2639	9	256		31		75
2	19	156	57	156	57	1744	10.9	277		29		49.2
2	19	165	48	165	48	1997	10.4	272		35		65.5
2	20	162	49	162	49	2163	8.6	266		36		75.9
2	19	173	62	173	62	2236	8.3	217		35		81.5
2	18	160	58	160	58	2929	9.5	268		36		72.7
2	19	150	44	150	44	2217	8.8	253		32		73.1
2	18	160	50	160	50	2747	10.7	243		38		65.9
2	20	172	55	172	55	2241	9.7	272		39		69.8
2	19	160	60	160	60	3365	9.4	255		32		75.9
2	18	160	68	160	68	2483	10.2	289		30		64.7
2	19	160	50	160	50	1938	9.2	244		40		67.4
2	19	165	57	165	57	2699	9.7	256		36		75.4
2	18	162	46	162	46	1969	9.4	256		36		67.5
2	19	163	57	163	57	2180	9.7	259		28		70.9
2	19	170	50	170	50	3403	9.4	257		33		79.6
2	18	158	55	158	55	3284	9.1	284		32		72.3
2	18	166	65	166	65	2744	8.3	263		37		79.4
2	18	153	48	153	48	2744	9.5	243		40		70.1
2	19	159	64	159	64	3159	9.8	257		34		73.1
2	19	160	51	160	51	2403	10.6	257		34		66.8
2	21	160	47	160	47	2432	9.4	275		32		71.2
2	20	160	53	160	53	1757	9.1	252		36		65.5
2	19	165	53	165	53	3104	8.9	240		31		78.4
2	17	170	64	170	64	2886	9.4	245		33		76.4
2	19	174	68	174	68	3994	9.8	255		35		79.1
2	18	163	68	163	68	3506	9.9	284		33		69.6
1	18	173	68	173	68	4565	8.1		264		5	69.8
1	18	178	60	178	60	3782	6.8		233		10	82
2	19	164	69	164	69	2361	9.9	342		31		53.7
2	17	160	46	160	46	2530	9.8	344		42		56.3
2	19	160	47	160	47	2017	9.8	268		41		71
2	18	166	50	166	50	1499	9.4	257		37		62.6
2	18	154	48	154	48	1980	9.8	244		40		67.1
2	18	158	58	158	58	2195	9.8	292		34		63.9
2	18	160	52	160	52	2831	10.8	249		35		66.2
2	19	169	47	169	47	2040	9.2	254		40		70.7
2	20	167	50	167	50	2195	9.4	239		36		75.1
2	17	166	55	166	55	3103	9.1	274		33		75.4
2	19	165	54	165	54	2594	9.1	266		33		75.6
2	19	163	49	163	49	3117	8.6	241		32		82.2
2	19	165	53	165	53	2784	9.4	276		39		71.1
2	21	160	47	160	47	2342	8.6	284		36		74.3
2	18	163	70	163	70	3594	9.8	293		40		66
2	19	154	55	154	55	3300	9.6	300		35		66.1
2	18	153	42	153	42	2082	8.1	232		40		78.4
2	17	164	50	164	50	1793	10.1	253		36		62.6
2	18	163	52	163	52	2159	10.1	277		38		67.1
2	19	163	54	163	54	1411	9.1	252		36		62.6
2	19	158	57	158	57	3342	9.1	245		36		78.7
2	18	165	56	165	56	2386	9.1	359		38		63.3
2	19	156	45	156	45	1953	9.1	259		31		69
2	18	158	62	158	62	2431	9.7	298		34		53.2
2	18	167	53	167	53	1894	8.8	228		40		70.1
2	18	160	53	160	53	2558	10.1	241		39		72.5
2	18	166	47	166	47	2672	10.1	245		35		68.5
2	19	166	53	166	53	2548	9.3	262		37		73.3
2	19	164	49	164	49	2517	8.3	239		33		79.9
2	19	166	59	166	59	2427	7.3	303		43		70.4
2	18	175	63	175	63	2901	9.5	300		31		65.3
2	18	160	44	160	44	1881	9.2	261		36		64.9
1	18	165	57	165	57	3514	7		257		8	71.9
1	18	165	65	165	65	2263	7.9		287		3	49.6
1	18	180	95	180	95	4920	8.3		333		1	49.3
1	17	165	55	165	55	3660	7.3		334		3	56
1	21	171	59	171	59	3118	7.6		272		4	64
1	19	178	74	178	74	4790	8.5		267		3	64.4
1	19	170	66	170	66	3129	7.6		273		3	63
1	19	178	60	178	60	3691	7.2		277		6	67.4
1	20	182	81	182	81	4286	9.1		335		1	43.7
1	20	170	55	170	55	3563	7.4		258		10	72.3
1	18	170	55	170	55	4018	8.2		271		6	69.2
1	19	175	67	175	67	4627	7.7		233		4	73.3
1	19	172	80	172	80	4151	8.5		303		2	58.8
1	19	175	89	175	89	3487	8.6		336		1	49.5
1	20	181	69	181	69	4979	6.9		262		6	78.6
1	19	180	80	180	80	4125	7.4		292		5	63.6
1	19	166	58	166	58	4275	7.2		332		22	76.1
2	20	166	57	166	57	1531	9.5	265		28		57.8
2	19	162	52	162	52	3297	8.2	254		40		79.9
2	18	162	61	162	61	2830	10.6	284		30		63.8
2	19	163	52	163	52	3182	9.8	267		25		70
2	18	170	55	170	55	1770	9.5	273		34		61
2	19	167	54	167	54	3076	9	247		40		78.5
2	19	166	59	166	59	2227	8.5	246		40		77.4
2	18	166	51	166	51	2770	9.4	262		32		75.2
2	18	165	49	165	49	2385	9.9	285		20		60.7
2	18	165	49	165	49	2002	9.6	261		30		69.4
2	18	165	60	165	60	1912	10.5	287		30		57.4
2	17	158	44	158	44	2404	9.2	251		40		73.6
2	20	165	60	165	60	3031	10.1	288		33		65.8
2	19	170	57	170	57	1977	10.2	271		27		63.5
2	19	162	62	162	62	2872	7.9	255		36		79.7
2	18	164	52	164	52	2285	9.5	277		35		66.4
2	19	163	52	163	52	2827	9.9	289		32		65.8
2	19	163	59	163	59	1741	8.9	277		37		58.2
2	20	162	53	162	53	2273	10.6	257		33		68.2
2	18	160	64	160	64	1550	9.2	276		31		53
2	19	162	45	162	45	2579	8.5	269		30		69.9
2	18	160	48	160	48	2437	10.5	244		32		64.4
2	19	166	44	166	44	1728	9.3	264		40		62.3
2	19	162	55	162	55	2870	9.4	307		26		66.6
2	18	160	48	160	48	2462	8.5	246		36		76.4
2	19	162	51	162	51	2448	9.4	242		31		71.6
2	18	170	55	170	55	2330	11	285		33		57.7
2	18	160	42	160	42	2054	10.7	287		34		56.6
2	21	172	60	172	60	1560	9.6	245		38		57.4
2	20	170	54	170	54	3308	9.2	336		36		68
2	19	165	53	165	53	2801	10	284		34		69
2	18	166	60	166	60	1874	9.2	277		32		65.2
2	18	165	60	165	60	2887	9.8	246		37		75.4
2	17	163	60	163	60	2158	9.5	302		32		65.5
2	18	168	66	168	66	3072	9	305		38		64.6
2	19	164	50	164	50	1890	9.5	272		40		68.1
2	18	158	63	158	63	2402	9	242		30		70
1	18	167	56	167	56	2200	7		263		10	64
1	18	165	48	165	48	3231	7.8		294		17	64.7
1	20	170	55	170	55	3500	6.6		227		12	83.1
1	18	170	56	170	56	3137	7.5		298		8	61.8
1	18	177	60	177	60	3509	7.7		299		14	67.9
1	17	173	70	173	70	3644	7.2		225		16	79.9
1	17	182	62	182	62	3436	7.6		282		16	71.7
1	19	177	70	177	70	3931	7.6		185		11	75.8
1	20	170	50	170	50	3300	7.9		288		11	66.1
1	19	171	55	171	55	1924	7.7		297		8	55
1	19	177	90	177	90	4288	7.3		289		8	63.9
1	18	172	82	172	82	3586	7.8		299		9	62.2
1	18	170	65	170	65	2681	7.4		295		9	60.3
1	20	167	65	167	65	3472	7.9		298		7	62.9
1	18	170	55	170	55	2447	7.1		297		11	58.5
1	18	174	64	174	64	4030	7.7		278		9	70.1
1	19	177	101	177	101	4734	7.5		295		10	61.2
1	18	179	60	179	60	4050	7.4		294		11	69.3
1	19	167	60	167	60	2317	6.7		275		17	71
1	19	170	60	170	60	2753	7.5		273		12	64.7
1	21	166	67	166	67	3353	7.5		288		9	63.8
1	19	171	70	171	70	3043	7.5		294		11	65.3
1	18	178	50	178	50	3166	7.3		288		15	67.8
1	18	177	90	177	90	2511	7.9		296		8	49.4
1	18	176	52	176	52	1852	7.8		295		10	54.6
1	19	178	80	178	80	2719	7		282		11	65.5
1	19	178	60	178	60	4270	7		297		15	75.3
1	19	165	70	165	70	2935	7.7		288		8	57.8
1	18	174	64	174	64	4118	7.3		273		13	74.4
1	19	170	64	170	64	3908	6.9		244		12	77.2
1	18	180	70	180	70	4718	7.6		276		10	71.8
1	19	165	52	165	52	2967	7.2		278		12	68.9
1	18	185	120	185	120	5077	7.8		298		6	59
1	17	180	68	180	68	4029	7.5		283		8	70.1
1	19	175	60	175	60	4612	6.9		253		25	91
1	18	179	60	179	60	3967	7.8		299		15	67.5
1	18	173	63	173	63	4032	7.3		267		12	73.7
1	17	174	85	174	85	3378	7.8		295		15	62.2
1	18	178	50	178	50	3500	7.6		293		15	67.3
1	18	178	66	178	66	2926	7.6		256		21	71.6
1	18	175	60	175	60	2926	6.7		247		15	77
1	20	175	63	175	63	4567	7.5		262		12	76
1	19	168	49	168	49	3789	7.1		296		28	81.1
1	19	172	50	172	50	2354	7.4		295		12	54.1
1	19	176	64	176	64	4384	7.5		296		10	67.4
1	19	175	55	175	55	3498	7		283		16	77.4
1	19	170	72	170	72	4021	7		286		15	72.1
1	19	175	64	175	64	4068	6.6		254		10	82.7
1	18	168	58	168	58	3378	7.5		285		11	66.8
1	18	178	65	178	65	3988	7.3		231		16	82.4
1	18	165	53	165	53	3788	7.3		288		16	71
1	19	180	70	180	70	3734	7.5		289		20	77.7
1	19	180	60	180	60	3365	7.4		291		11	68.2
1	18	170	84	170	84	4075	7.3		292		9	65.6
1	18	174	56	174	56	3426	7.4		296		16	71.1
1	20	178	75	178	75	3730	7.3		293		11	69.7
1	19	173	65	173	65	4854	7.3		273		9	74.3
1	20	178	75	178	75	4375	7.8		289		8	69.4
2	20	165	63	165	63	2541	8.6	255		30		74.3
1	19	175	65	175	65	3949	7.1		243		7	73.7
1	19	185	89	185	89	4921	6.6		229		13	85
1	19	172	52	172	52	3912	7.3		259		7	67.2
1	21	175	88	175	88	3048	7.9		244		7	61.7
1	18	173	56	173	56	3467	7.6		263		11	72.1
1	20	175	58	175	58	3679	7.6		252		13	76.8
1	19	174	75	174	75	2822	7.4		239		7	64.2
1	18	173	65	173	65	3451	6.8		236		9	79.2
1	19	175	65	175	65	3177	7.1		242		8	72
1	18	184	63	184	63	4014	6.6		222		10	82.5
1	17	182	67	182	67	3132	6.3		219		12	84.4
1	17	175	59	175	59	3146	6.8		212		22	90.8
1	17	185	135	185	135	4073	6.3		240		8	73.8
1	20	170	70	170	70	3733	7.1		261		8	68.9
1	18	173	64	173	64	4155	7.3		242		10	77.4
1	18	175	65	175	65	3579	6.5		244		11	81.4
1	17	180	85	180	85	3823	7.4		261		5	65.6
1	18	180	63	180	63	4506	7.1		252		15	78.6
1	19	180	71	180	71	4638	6.5		219		15	91.3
1	19	178	55	178	55	4086	6.9		241		11	76
1	20	178	60	178	60	3621	7.4		263		8	71.2
1	19	182	65	182	65	3958	7.4		273		10	72.3
1	19	177	65	177	65	4011	7.6		213		10	78.5
2	18	170	57	170	57	3169	7.6	213		33		86.7
2	18	171	55	171	55	2654	8.3	251		40		80.4
2	18	169	55	169	55	2621	8.9	233		32		75.8
2	18	167	55	167	55	2543	8.6	242		36		74.5
2	19	165	50	165	50	2348	7.9	246		42		78.4
2	17	173	55	173	55	2783	8.3	224		40		80.7
2	18	162	55	162	55	2891	8.4	244		37		81.9
2	19	163	76	163	76	2841	8.2	256		36		71.7
2	19	158	55	158	55	2685	8.5	257		33		76.3
1	19	170	69.5	170	69.5	3138	7.3		242		8	68.6
1	18	170	60	170	60	3082	7.1		253		9	72.2
1	18	178	64	178	64	3923	6.9		221		12	83.7
1	18	180	80	180	80	3557	7.3		253		7	65.1
1	18	170	73	170	73	4380	7.3		241		8	71
1	17	176	80	176	80	4394	7.4		233		5	68.6
1	20	173	60	173	60	4312	7.2		222		13	81.6
1	17	178	65	178	65	3843	7.4		228		13	77
1	19	182	65	182	65	3452	7.6		243		4	68
1	17	178	65	178	65	4269	7.2		242		11	76.9
1	18	178	60	178	60	3475	6.5		255		8	76.5
1	20	177	85	177	85	4217	6.8		257		8	75
1	19	177	70	177	70	3424	6.8		266		12	79.4
1	19	170	60	170	60	3037	7.4		244		11	70.7
1	18	176	60	176	60	2966	6.8		252		5	69.9
1	18	172	60	172	60	3623	7.5		241		8	73.6
1	20	178	55	178	55	2919	6.6		238		10	69.4
2	18	160	41	160	41	2655	9.1	245		30		72.6
2	18	162	49	162	49	2203	8.8	263		35		73.6
2	18	165	70	165	70	2112	10	275		28		63.5
2	19	160	44	160	44	2511	8.5	231		46		77.5
2	18	160	49	160	49	3678	8.2	242		25		81.1
1	19	184	92	184	92	4724	7.9		287		1	60.8
1	19	181	70	181	70	3000	6.7		244		14	79.3
1	19	180	60	180	60	3000	7		241		22	81.1
1	19	178	62	178	62	4423	8.2		279		4	57.6
1	21	174	70	174	70	6486	7.3		273		6	70.6
1	18	183	81	183	81	5710	7.3		301		3	62.2
1	18	186	70	186	70	3308	7.2		240		2	68.3
1	18	181	66	181	66	3553	7.2		276		12	69.3
1	18	172	57	172	57	4044	6.6		238		15	84.2
1	21	176	63	176	63	4991	6.6		257		19	91.5
1	20	178	74	178	74	4292	7.1		302		5	61.9
1	20	172	70	172	70	3000	7.4		275		5	63.3
1	19	170	60	170	60	3471	7.3		311		4	55.1
1	18	176	60	176	60	3815	7.3		241		16	78.8
1	19	171	74	171	74	3828	7.9		281		8	64.6
1	18	167	50	167	50	3813	7.2		301		6	65.7
2	18	159	56	159	56	2651	9	255		20		69.6
2	18	166	53	166	53	2840	9	266		30		70.6
2	19	165	54	165	54	2808	8.6	248		32		76.8
2	19	160	60	160	60	2210	9	218		45		77.2
2	19	157	47	157	47	2407	9	257		40		73.4
2	18	170	59	170	59	2241	9	252		36		73.4
2	18	162	46	162	46	3304	8.7	236		28		82.5
2	19	155	50	155	50	2828	9	257		32		71.6
2	18	166	51	166	51	3217	8.4	225		37		79.9
2	17	156	42	156	42	2077	9.2	268		24		71.2
2	18	160	48	160	48	2219	8.8	242		29		74
2	19	164	47	164	47	2137	9	267		31		73.1
2	17	175	64	175	64	2553	8.9	271		35		72.3
2	19	163	52	163	52	2711	9.6	253		28		73.1
2	20	161	49	161	49	2230	8.6	233		32		76
2	18	163	63	163	63	2475	8.8	241		30		76.3
2	18	170	54	170	54	3030	9.9	256		36		69.8
2	18	160	50	160	50	2605	9.2	243		30		71.2
2	18	150	47	150	47	2637	8.3	239		41		79.7
2	20	165	60	165	60	2394	7.5	248		24		78.3
2	19	168	51	168	51	2896	7.7	185		30		80.6
2	19	170	60	170	60	2633	8.3	272		34		77.8
2	19	169	50	169	50	1800	7.9	271		26		63.1
2	18	160	52	160	52	2218	7.1	221		20		78.4
2	18	161	59	161	59	2256	8.1	272		25		68.2
2	18	162	52	162	52	2275	7.3	244		35		73.4
2	18	168	53	168	53	2495	8.9	258		24		74.9
2	18	173	60	173	60	2872	8.2	273		26		74
2	20	160	44	160	44	2138	7.9	245		27		73.7
2	19	162	49	162	49	2166	7.6	282		30		72.7
2	19	167	50	167	50	2753	7.8	239		37		78.7
2	18	170	71	170	71	2694	8.1	274		25		70.3
2	20	169	64	169	64	2242	8	285		18		66
2	18	165	45	165	45	2119	8.4	285		40		67.5
2	20	155	57	155	57	2174	8.6	246		28		72.3
1	19	183	66	183	66	5387	6.3		236		13	88.5
1	18	174	73	174	73	2410	6.2		275		5	58.5
1	18	167	72	167	72	2688	6.6		305		4	50.7
1	18	171	63	171	63	3321	7		242		10	75.2
1	19	177	63	177	63	3220	6.5		272		9	75.3
1	20	189	69	189	69	2741	6.1		268		8	68.5
1	18	170	55	170	55	2593	6.3		245		8	70.2
1	19	165	46	165	46	3380	6.4		295		9	70.9
1	19	183	73	183	73	3651	6.6		254		4	71.9
1	19	182	74	182	74	2325	6.1		243		4	62.5
1	18	178	67	178	67	2513	6.1		251		15	70.6
1	18	173	63	173	63	2563	6.1		271		20	71
1	20	173	68	173	68	3573	6.6		243		10	76.1
1	18	178	59	178	59	2879	6.8		285		6	65.8
1	18	170	72	170	72	3970	7.5		295		5	57.7
1	18	172	93	172	93	2690	7.7		272		4	51.5
2	19	156	51	156	51	2054	7.9	245		23		71
2	19	165	55	165	55	2319	8.2	264		18		68.3
2	19	166	51	166	51	2013	7.3	211		24		81.2
2	20	160	46	160	46	2043	8.1	242		21		73.4
2	18	160	51	160	51	2152	8.3	285		25		66.9
2	18	171	46	171	46	2022	8.2	265		24		67.4
2	19	159	49	159	49	2454	8	239		34		79
2	19	159	57	159	57	2319	8.3	254		25		70.1
2	19	168	50	168	50	2250	9.9	247		30		70
2	19	163	90	163	90	2480	9.8	266		26		65.2
2	19	170	54	170	54	3039	9.8	266		26		73
2	18	163	58	163	58	2821	9.5	253		28		74.8
2	19	163	54	163	54	2950	8.9	268		30		74.9
2	18	176	59	176	59	3841	8.7	217		26		82.6
2	19	170	55	170	55	2900	8.9	236		31		72.3
2	17	168	50	168	50	2800	9.4	246		33		74.8
2	18	159	48	159	48	2400	8.3	244		31		76.6
2	18	162	47	162	47	2568	8	243		32		77.2
2	18	160	54	160	54	3026	11.1	228		30		67.5
2	18	153	51	153	51	2557	9.3	251		32		78.2
2	18	174	54	174	54	2400	9.3	265		30		73.6
2	19	158	49	158	49	2450	9.7	229		32		75.8
2	19	167	54	167	54	2451	8.9	211		33		78.4
2	21	158	58	158	58	2300	9.4	242		32		73.9
2	19	168	54	168	54	2567	10.9	227		33		68.1
2	19	161	70	161	70	3000	9.2	261		31		72.2
2	18	161	41	161	41	1800	9.5	243		30		60.1
2	20	155	47	155	47	2000	10	265		28		70
2	19	155	49	155	49	2713	9.6	271		33		71.9
2	18	159	51	159	51	2800	9	255		31		76.7
2	19	160	48	160	48	2500	9.2	241		35		78.4
2	18	158	50	158	50	2771	9.6	240		33		76
2	18	161	45	161	45	2400	9.7	261		34		72.8
2	19	170	60	170	60	1900	9.7	265		30		65.3
2	18	159	39	159	39	2300	9.3	229		31		71.9
1	18	185	75	185	75	3200	7.5		297		5	57.2
1	18	168	48	168	48	3402	7.2		256		9	70.5
2	18	158	42	158	42	2800	9.9	255		30		69
2	19	155	53	155	53	2000	9.4	253		31		72
2	19	162	50	162	50	2510	9.4	235		28		74.5
2	18	163	48	163	48	2550	9.9	246		29		73.5
2	19	158	60	158	60	3100	9.2	242		32		72.4
1	19	175	68	175	68	4100	7.5		258		5	71.5
1	18	176	70	176	70	3589	8.8		243		4	61.6
1	17	175	60	175	60	3200	7.2		271		6	68.2
1	18	175	67	175	67	5294	7.2		184		14	86.7
1	18	181	65	181	65	3600	7.5		275		8	68.4
1	18	175	60	175	60	3770	8		257		7	70.1
1	18	175	64	175	64	3685	7.5		276		7	67.4
1	19	171	63	171	63	4182	8		265		8	71.3
1	18	180	67	180	67	4088	9.2		253		9	69.7
1	20	173	75	173	75	4000	7		245		10	75.8
1	17	176	65	176	65	3500	7.4		274		7	67.9
1	22	182	75	182	75	3418	7.8		300		8	66
1	18	168	46	168	46	3000	7.8		303		7	54.9
1	19	177	64	177	64	3500	7.4		255		9	72.9
1	18	178	66	178	66	4032	7.2		264		10	72.9
1	18	185	88	185	88	4756	7.5		243		2	62.6
1	19	170	50	170	50	3347	8.3		242		20	74.5
1	18	170	54	170	54	3489	7.7		277		10	71.3
1	18	185	92	185	92	2514	8.3		341		1	42.6
1	18	183	55	183	55	3769	8.3		271		5	58.7
1	19	180	70	180	70	3110	8.6		323		2	55.8
1	20	172	70	172	70	3100	8.1		267		10	70.4
1	18	175	69	175	69	4031	9		275		3	61.7
1	19	170	53	170	53	2451	8.6		321		3	47.3
1	19	173	57	173	57	4227	6.5		229		15	87.2
1	18	174	62	174	62	3854	7.3		271		7	67
1	18	171	50	171	50	3560	7.3		266		7	67.9
1	18	183	73	183	73	3298	7.3		244		4	65.1
1	18	188	64	188	64	3323	8.3		331		10	60.5
1	18	178	111	178	111	3021	8.3		349		1	42.5
1	19	178	100	178	100	3531	7.2		312		1	55.5
1	20	190	85	190	85	4494	9		331		2	58.8
1	19	175	67	175	67	3220	9		319		2	52.3
1	18	168	85	168	85	3749	9.5		322		2	40.9
1	18	178	62	178	62	3507	6.9		287		3	63.9
1	18	177	80	177	80	4508	6.9		276		3	65.2
2	19	168	64	168	64	2334	9.5	313		28		64.4
2	18	150	67	150	67	2531	9.7	346		31		56.4
2	18	162	50	162	50	2367	10.7	305		38		51.7
2	18	168	52	168	52	2739	10.3	247		22		74.6
2	19	163	65	163	65	2487	10.3	257		22		66
2	18	163	53	163	53	1987	9.2	248		40		73.1
2	20	162	49	162	49	3054	9.6	242		34		75.5
2	18	166	62	166	62	2758	9.2	301		30		67.1
2	19	170	45	170	45	1581	9.4	313		27		50
2	18	165	55	165	55	2580	10.1	253		26		72.7
2	19	170	55	170	55	1451	10.5	251		30		60
1	21	176	95	176	95	5232	8.4		243		1	58.8
1	20	170	90	170	90	3992	8.4		243		1	48.3
1	19	176	84	176	84	3500	8.4		273		1	57.1
1	19	177	63	177	63	3500	7.1		235		8	73.7
1	18	178	70	178	70	4805	7.5		271		4	69.9
1	18	170	55	170	55	3340	7.5		258		4	68.2
2	18	165	52	165	52	2234	9.1	257		28		73.2
2	20	172	67	172	67	2666	9.1	246		26		74
2	17	156	47	156	47	4121	9.4	241		34		79.7
2	19	155	50	155	50	3251	9.8	242		35		78
1	19	175	62	175	62	3499	7.7		292		12	70.1
1	20	183	88	183	88	5319	7.4		309		3	64.2
1	18	170	82	170	82	3921	8.2		245		4	57.8
1	19	172	54	172	54	4108	7.4		212		16	83.1
1	19	178	80	178	80	4027	7.4		287		7	66.1
1	18	170	67	170	67	4993	7.3		269		16	80.2
1	18	170	60	170	60	3913	7.7		276		9	69
1	17	175	58	175	58	4108	7.1		246		15	79.4
1	20	178	90	178	90	3353	7.5		291		12	66.2
1	20	183	75	183	75	4254	7.7		264		6	62.9
1	18	184	72	184	72	4056	7.1		298		8	68.3
1	18	179	72	179	72	4683	7		243		23	86.5
2	19	168	54	168	54	2011	9.4	257		33		68.4
2	18	167	54	167	54	2232	8.6	267		32		75
2	18	163	53	163	53	2183	9	256		32		75.8
2	18	154	40	154	40	1550	9	262		30		61.7
2	21	157	42	157	42	1723	8.9	268		51		62.9
2	18	158	53	158	53	2162	9.6	295		36		65.1
2	20	166	52	166	52	1712	9.6	289		32		57.9
2	20	170	66	170	66	1722	8.9	276		34		62.3
2	19	165	63	165	63	2400	9.2	288		25		57.2
2	18	166	53	166	53	2327	10	239		33		70.5
2	18	170	55	170	55	1778	10	245		30		55.6
2	18	163	60	163	60	1560	10	257		34		61.9
2	19	160	68	160	68	2207	9.2	259		38		68.5
2	20	160	45	160	45	1914	8.6	262		35		70.7
2	20	160	41	160	41	1355	9.5	259		42		59.9
2	18	165	50	165	50	2003	9	258		40		73
2	19	165	60	165	60	1375	10.1	267		25		61.5
2	18	158	44	158	44	1878	10.1	264		53		61.2
2	19	164	55	164	55	2108	9.7	281		27		67.1
2	20	164	55	164	55	2154	8.3	236		40		77
2	18	166	46	166	46	2160	8.8	242		32		70.7
2	19	160	48	160	48	2100	8.8	239		40		76.1
1	18	174	63	174	63	2085	6.6		185		5	68.7
1	22	188	58	188	58	3489	8		248		4	64.9
1	19	165	58	165	58	3531	8.6		301		6	57.5
1	20	169	66	169	66	2200	7.5		316		5	51.2
1	19	185	92	185	92	4007	7		262		3	68.5
1	19	175	58	175	58	2559	7.1		266		5	63.4
1	18	171	56	171	56	2465	8.4		318		1	49
1	18	180	105	180	105	1537	7.7		302		1	43.6
1	18	176	72	176	72	3052	7.7		299		4	58.7
1	19	181	80	181	80	2520	7.7		264		5	54.4
1	18	168	70	168	70	2700	8.1		275		2	55.1
1	19	180	77	180	77	3600	9.4		276		2	47.2
1	18	170	100	170	100	3380	7.5		288		1	54.8
1	18	177	65	177	65	3022	7.5		278		3	59.7
1	20	175	55	175	55	2714	7.5		302		1	53.7
1	20	184	78	184	78	2609	7.3		251		3	56.2
1	19	172	53	172	53	2714	7.5		244		7	66.3
1	18	171	75	171	75	2654	7.5		245		5	57.9
2	18	165	52	165	52	2251	9.8	240		34		76.4
2	18	159	49	159	49	1864	9.5	293		40		61.2
2	20	150	45	150	45	1047	13	245		21		43.5
2	18	163	68	163	68	2084	8.8	274		50		71.8
2	18	164	60	164	60	2164	9.1	277		29		69.1
2	18	163	49	163	49	2139	8.4	222		48		81.9
2	19	168	65	168	65	2011	8.8	253		27		73.1
2	21	155	59	155	59	1350	9.5	243		36		58.6
1	20	173	58	173	58	2334	7.5		252		6	60.9
1	18	181	80	181	80	2965	7.5		257		9	61.5
1	18	168	47	168	47	2814	9		314		4	47.6
1	19	187	103	187	103	3589	7.8		292		3	57.8
2	18	166	55	166	55	2601	9	246		30		77.1
2	19	165	51	165	51	2574	9.7	243		30		74.9
1	17	168	60	168	60	3270	7.2		289		7	71.4
1	18	168	73	168	73	4204	7.5		275		2	56.9
1	18	162	62	162	62	3456	7.5		289		1	56.2
1	19	174	74	174	74	4187	7.3		283		3	62.9
1	18	172	75	172	75	4215	7.5		281		3	56.9
2	18	162	62	162	62	2022	9.6	253		38		74
2	17	157	75	157	75	2044	9.6	257		35		64.8
2	18	158	52	158	52	2677	9.1	255		46		75.6
2	18	162	46	162	46	2018	9.2	257		30		73
2	19	150	48	150	48	1820	9.2	269		43		63.7
2	19	161	75	161	75	1845	10.2	272		33		56
2	19	172	62	172	62	3276	10.5	273		30		70.8
1	18	170	56	170	56	3343	7.7		293		4	63
1	19	184	92	184	92	4997	7.7		259		8	72
1	19	170	63	170	63	4491	8.1		244		3	64
1	18	168	65	168	65	3475	8.1		242		5	64.7
1	18	184	58	184	58	6810	8		318		9	67.6
1	19	183	56	183	56	3615	7.4		288		1	53.4
1	18	183	50	183	50	3271	7.8		312		3	56.9
1	18	183	69	183	69	4537	7.6		279		6	63.4
1	18	171	55	171	55	4537	6.5		218		20	89.2
1	18	176	92	176	92	3872	7.6		324		1	50
1	19	174	65	174	65	4384	7.8		276		3	65
1	20	176	91	176	91	5463	7.2		351		1	56.8
1	18	177	105	177	105	4137	7.8		306		1	50.8
1	19	171	63	171	63	4859	7.4		272		27	87.1
1	19	180	71	180	71	4971	7.3		358		1	50.9
1	19	172	67	172	67	4971	8		274		4	65.3
2	18	167	53	167	53	2618	9.2	244		37		76.9
2	18	166	58	166	58	2233	9.8	272		30		69
2	20	164	59	164	59	2547	8.6	240		41		71.5
2	18	167	62	167	62	3163	9.7	286		39		64.2
2	17	152	55	152	55	3163	9.1	274		40		74.3
2	20	164	58	164	58	2618	9.1	241		41		77.8
2	20	167	45	167	45	2101	9.2	275		30		65.9
2	19	167	58	167	58	3593	7.9	185		36		86.2
2	18	167	60	167	60	2206	7.8	236		33		79.1
2	18	170	63	170	63	2274	9.7	256		37		70.8
2	19	163	56	163	56	3261	8.4	222		35		81.2
2	19	158	53	158	53	2493	10	241		32		69.4
2	18	158	45	158	45	1677	9.6	251		39		63.6
2	18	163	50	163	50	2845	9.6	235		37		75.2
2	18	166	55	166	55	3063	9.7	242		40		76
2	18	163	53	163	53	2700	8.4	247		46		81.2
2	18	163	49	163	49	2809	8.4	247		32		78.4
2	18	157	58	157	58	1660	9.8	251		35		61.6
2	19	162	51	162	51	3014	9.8	256		32		75.7
2	20	160	58	160	58	1048	9.4	254		38		64.6
2	18	168	51	168	51	2313	10.2	273		30		68.7
2	18	163	53	163	53	3158	8.4	225		36		84.4
2	17	161	66	161	66	2133	9.2	235		33		71.5
2	19	168	50	168	50	3200	10.2	271		33		71.2
2	18	153	59	153	59	2500	10.1	253		23		66.5
2	18	163	45	163	45	2600	8.6	258		24		72.6
2	19	163	53	163	53	2800	9.6	240		40		74.6
2	19	159	54	159	54	2900	8.9	242		27		76.1
2	18	163	55	163	55	2500	10.3	242		22		69.1
2	18	162	56	162	56	2600	9.6	242		23		71
2	18	168	55	168	55	2700	10.2	252		28		71.9
2	19	166	48	166	48	2800	9.1	252		25		73
2	21	166	57	166	57	2800	10.1	242		25		70.8
2	18	172	55	172	55	2900	9.5	240		25		75.1
2	20	160	42	160	42	2500	9.4	242		26		70.9
2	18	163	51	163	51	2000	10	242		29		70
2	18	158	57	158	57	2630	9.5	258		35		73.8
2	18	175	72	175	72	2700	9.5	257		22		70.3
1	18	175	80	175	80	3600	6.9		237		5	70
1	20	175	70	175	70	3800	10		245		5	53.1
1	18	176	70	176	70	3900	8.8		241		5	63.8
1	19	180	65	180	65	4000	6.8		242		6	74.5
1	18	181	68	181	68	4000	8.8		248		5	63.3
1	18	176	71	176	71	4000	8		225		5	70.9
1	21	177	75	177	75	3500	7.5		237		5	69.3
1	18	173	73	173	73	3500	6.8		238		5	66.5
2	19	163	54	163	54	2681	9.9	259		27		70.4
2	19	155	40	155	40	2706	8.9	242		36		70.9
2	17	150	50	150	50	2543	8.4	242		32		75.3
2	18	170	57	170	57	2678	9.2	261		43		74
2	18	160	53	160	53	2500	10	243		28		71.3
2	19	167	65	167	65	2763	10.3	261		38		72.3
2	18	172	65	172	65	2500	8.6	261		28		72.3
2	18	172	65	172	65	2700	9.8	259		40		72.7
2	18	160	48	160	48	2500	9.4	240		41		73.7
2	18	167	55	167	55	2900	9.4	242		30		75.1
2	18	160	46	160	46	2100	10.1	263		48		71.9
1	19	160	65	160	65	3500	6.9		242		5	69.5
1	20	161	72	161	72	3500	7.9		236		5	67.1
1	18	173	78	173	78	3600	8.5		240		5	65.4
1	19	177	79	177	79	3700	6.8		242		8	72.9
1	19	180	75	180	75	3800	7		248		15	77.1
1	19	182	73	182	73	3900	7.2		247		10	71.6
1	18	185	72	185	72	4000	6.7		239		6	75.5
1	18	178	69	178	69	4000	7.2		239		5	70.9
1	18	172	69	172	69	3700	7.3		243		11	74.5
1	19	173	78	173	78	3600	8		238		5	61.8
1	18	176	74	176	74	3500	8.5		235		7	68.7
1	19	180	75	180	75	3700	7.2		235		6	70.5
2	18	171	60	171	60	3100	8.6	268		43		76.7
2	19	158	46	158	46	2500	9.1	227		30		75.1
2	18	158	40	158	40	2500	9.3	228		42		73.7
2	18	165	55	165	55	2500	9.5	261		24		70.7
2	18	163	51	163	51	2500	9.7	271		22		69.9
2	18	161	57	161	57	2600	9.9	252		27		73.4
2	18	160	54	160	54	2700	10.8	268		22		61.3
2	17	170	50	170	50	3000	10.2	247		30		73.4
1	20	168	52	168	52	3365	8.8		241		11	69
1	20	177	57.5	177	57.5	3458	8.4		262		31	84
1	18	181	68	181	68	3567	8.7		242		10	71.3
1	18	170	65	170	65	3287	8.9		233		11	74
1	18	175	70	175	70	3462	8.7		273		5	62.3
1	18	178	85	178	85	4254	10.3		277		4	43.7
1	19	175	60	175	60	3467	8.3		242		13	73.3
1	18	175	60	175	60	3894	8.9		254		10	70.2
1	19	173	58	173	58	3466	8.7		275		10	67.1
1	19	177	64	177	64	3458	7.9		248		10	73.1
1	21	176	60	176	60	3856	9.1		245		5	67.4
1	19	185	105	185	105	4289	10.3		347		3	36.7
1	19	168	54	168	54	3957	8.9		251		10	69.3
1	18	177	65	177	65	3568	8.7		226		13	74.5
1	21	172	50	172	50	3578	7.7		274		11	66.7
1	19	175	103	175	103	4323	10.3		392		2	30.6
1	18	170	75	170	75	3478	10.3		252		5	50.1
2	19	170	62.5	170	62.5	2666	9	229		46		78.2
2	21	158	54	158	54	2621	9.8	241		43		74.8
2	20	164	49	164	49	2632	9.9	229		44		78.3
2	19	165	55	165	55	2647	8.7	232		46		79.9
2	17	165	55	165	55	2564	9.3	231		50		79.1
2	19	160	48	160	48	2843	9	257		40		78.2
2	18	158	50	158	50	2324	10.1	241		38		75.1
2	18	174	56	174	56	2723	10	274		43		71.7
2	18	170	85	170	85	2325	9.9	301		35		58.3
2	17	164	55	164	55	2432	8.9	255		40		76.9
2	19	164	51	164	51	2563	9.9	235		40		74.9
2	20	168	54	168	54	2677	10	256		41		73.2
2	19	160	57	160	57	2875	10	233		46		79
2	18	157	46.5	157	46.5	2575	9.4	247		38		74.7
2	18	165	56	165	56	2436	9	247		45		75.4
2	19	154	55	154	55	2645	9.3	246		40		76.2
2	20	162	47	162	47	2378	9.9	246		38		74.7
2	18	165	45	165	45	2783	9.9	232		43		72.5
1	18	173	65.5	173	65.5	3456	8.3		263		11	71.2
1	17	178	67	178	67	3349	8.9		238		24	76.4
1	19	175	56	175	56	3957	9.1		261		1	65.1
1	20	173	100	173	100	3576	10.3		337		1	34.1
1	19	185	80	185	80	3947	8.5		240		11	76.2
1	18	178	99	178	99	4259	10.3		302		2	41.3
1	18	178	66	178	66	3482	8.7		246		13	74.5
1	17	178	88	178	88	3578	9.1		249		7	65.5
1	18	185	82.5	185	82.5	3481	8.3		235		19	76.4
1	18	172	73	172	73	3588	8.9		279		3	54.6
1	18	174	61	174	61	3532	8.3		288		14	69.3
1	18	177	56.5	177	56.5	3934	7.9		213		13	77
1	18	176	79	176	79	4223	9		267		2	59.1
2	18	165	75	165	75	2750	7.8	247		38		75.5
2	18	160	50	160	50	3350	7.7	251		53		84
2	19	167	44	167	44	2900	8.5	227		43		77.7
2	18	165	44	165	44	2850	8.6	239		42		76
2	19	166	54	166	54	3950	6.6	238		44		86
2	18	158	47	158	47	2600	9.5	208		43		79.8
2	18	170	53	170	53	2450	9.6	208		45		78.6
2	19	160	51	160	51	2750	9.7	216		53		79.5
2	19	168	90	168	90	2350	8.3	241		42		69.7
2	17	159	48	159	48	2750	9.3	225		39		79.5
2	19	162	50	162	50	2250	9.5	253		39		73.4
2	18	164	52	164	52	3350	7.9	241		45		81.9
2	20	162	47	162	47	2150	9.1	217		43		76.1
2	17	166	56	166	56	3000	8.7	238		40		77.6
2	18	159	48	159	48	2750	9.1	233		59		80.7
2	18	170	60	170	60	2800	9.4	223		41		76.8
2	19	163	61	163	61	2650	9.5	245		42		75.8
2	18	165	60	165	60	2950	9.5	244		39		77.2
2	19	172	61	172	61	2150	8.7	219		36		76.3
1	19	180	39	180	39	4150	7.3		273		17	72.5
1	20	171	54	171	54	4350	7.5		274		14	73.8
1	19	175	75	175	75	4600	6.8		269		15	77.3
1	20	175	80	175	80	4100	7.6		273		13	69.6
1	18	181	80	181	80	5020	6.8		206		16	87.2
1	18	175	60	175	60	4300	6.9		253		14	79.4
1	18	175	60	175	60	3900	7.7		242		15	79
1	20	180	64	180	64	3800	7.6		268		14	73.3
1	19	190	75	190	75	3950	6.5		241		20	86.8
1	18	175	71	175	71	4000	7.9		255		13	72.3
1	18	180	80	180	80	4100	8.1		242		14	70
1	19	170	60	170	60	4350	6.5		185		18	89.2
1	18	165	50	165	50	4400	6.8		249		15	81.2
1	18	178	68	178	68	4900	6.9		241		14	84.5
1	19	178	65	178	65	5300	6.9		255		14	84.3
1	18	178	67	178	67	3800	6.8		241		14	81.1
1	19	178	55	178	55	3700	7.7		265		15	68.5
1	21	179	80	179	80	3800	8		266		14	69
1	18	175	85	175	85	3950	8.1		265		13	70.5
1	19	175	60	175	60	3800	7.6		242		14	75.9
1	18	182	86	182	86	4100	7.5		203		16	77.7
1	18	175	65	175	65	4200	7.4		202		18	87.9
1	19	184	83	184	83	3900	7.3		242		17	78.4
1	20	172	82	172	82	4500	7.6		205		14	75
1	18	175	53	175	53	4300	7.7		253		13	71.8
1	19	172	60	172	60	4300	8		242		13	77.7
1	19	178	68	178	68	4450	7.7		258		16	75.9
1	18	175	55	175	55	4100	7.5		242		14	77.8
1	19	180	67	180	67	3950	7.9		266		17	72.7
1	20	178	60	178	60	4200	7.6		255		15	73.7
2	17	176	70	176	70	3667	8.2	234		45		81.5
2	19	164	50	164	50	2034	9	245		40		75.1
2	19	165	50	165	50	2541	8.2	227		40		78.9
2	20	169	56	169	56	2640	9.5	244		38		74
2	19	156	44	156	44	2408	8.5	252		40		75.6
2	18	170	54	170	54	2753	8.2	240		41		76.9
2	19	163	47	163	47	2568	7.8	184		39		79.5
2	17	165	62	165	62	3316	9.3	255		35		76.1
2	19	165	56	165	56	2906	7.5	240		41		82.9
2	19	160	48	160	48	2562	7.5	224		36		83.5
2	17	158	48	158	48	2405	9	243		41		72.8
2	18	160	53	160	53	2954	8.3	242		36		76.9
2	17	165	54	165	54	3057	9.3	281		40		70
2	19	160	68	160	68	2649	7.5	247		38		77.4
2	18	157	48	157	48	2406	10	245		41		65
2	18	163	53	163	53	2702	8.2	247		39		77.3
2	19	163	55	163	55	2419	8.5	245		38		77.1
2	19	163	48	163	48	2469	8.2	259		40		76.8
1	18	183	86	183	86	6116	6.3		241		12	81.8
1	19	182	75	182	75	4459	6.2		213		12	85.4
1	18	187	76	187	76	4071	6.8		243		10	77.4
1	20	178	80	178	80	4400	7.9		261		11	70.6
1	18	173	66	173	66	3960	7.5		222		10	74.9
1	18	174	69	174	69	4811	7.4		242		10	73.1
1	18	175	60	175	60	4807	6.3		212		18	89.8
1	19	187	80	187	80	6122	6.9		214		13	85.8
1	18	182	55	182	55	4816	7.2		265		11	73.7
1	18	179	75	179	75	4405	8.1		243		10	72.8
1	19	170	64	170	64	4412	6.8		242		8	76.8
1	19	170	72	170	72	4833	7.2		211		13	78.9
1	18	176	61	176	61	3855	6.7		215		12	82.2
1	19	190	60	190	60	2848	7.9		238		9	68.3
1	19	178	66	178	66	3646	6.4		242		10	78.6
1	18	175	60	175	60	3670	7		242		10	74.4
1	20	174	64	174	64	4118	6.4		182		11	84
1	18	173	66	173	66	4468	6.9		255		11	75.6
1	18	178	64	178	64	4207	7		265		10	74.5
1	20	180	65	180	65	3958	7.8		244		10	74.7
1	20	166	46	166	46	3623	6.2		225		11	78
1	20	181	102	181	102	4806	8.4		245		7	58.7
1	18	170	65	170	65	2680	7.1		243		9	66.1
1	19	183	60	183	60	5932	6.3		269		8	79.8
1	18	176	70	176	70	4106	6.6		262		9	77
1	20	171	59	171	59	3376	7.6		244		8	71.9
1	18	175	60	175	60	4295	6.9		255		18	81.9
1	18	174	65	174	65	4650	6.3		285		19	82
1	19	172	70	172	70	4507	7.4		244		8	74.7
1	20	176	59	176	59	3422	7.1		242		8	69.6
1	19	169	75	169	75	3070	7.4		282		7	56.7
2	19	162	50	162	50	2403	9.6	243		38		74.4
2	18	167	57	167	57	2514	9.8	261		39		74.4
2	18	178	54	178	54	3321	10	266		36		70.5
2	20	160	42	160	42	2200	10.1	289		36		62.6
2	18	166	45	166	45	2589	9.1	276		37		66.9
2	19	152	50	152	50	2340	10	262		37		71.3
2	18	165	58	165	58	2358	10.1	252		38		72.5
2	19	155	44	155	44	2386	10.2	311		37		61.3
2	21	169	48	169	48	3517	9.6	303		37		66.2
2	19	162	60	162	60	2336	9.8	303		38		63.9
2	18	160	48	160	48	3030	10.1	278		38		70.4
2	18	168	60	168	60	3042	10.2	277		39		69.2
2	18	170	57	170	57	3544	10	277		39		75.9
2	18	165	48	165	48	2708	10.1	268		38		73.2
2	18	166	52	166	52	2612	9.5	251		38		74
2	17	165	50	165	50	2533	9.7	235		37		73.9
2	19	164	59	164	59	3076	9.2	301		38		67
2	18	162	47	162	47	2838	9.9	295		38		67.6
2	17	166	54	166	54	2304	10	309		38		63.5
2	19	166	54	166	54	2463	10.2	297		37		63.6
2	18	165	55	165	55	2200	9.3	300		37		64.6
2	18	160	60	160	60	2770	10.2	251		36		72.1
1	18	172	59	172	59	4356	7.2		245		15	77.8
1	19	170	50	170	50	3645	8.5		289		7	61
1	19	185	60	185	60	3315	7.5		361		7	54.3
1	21	175	60	175	60	3707	8.8		243		10	71.5
1	20	185	74	185	74	4814	7.4		265		10	76.3
1	18	175	50	175	50	3901	7.6		244		7	63.4
1	18	175	69	175	69	4186	8.3		245		9	68.7
1	17	180	70	180	70	3519	8.3		301		10	65.9
1	19	175	62	175	62	3946	7.2		240		11	75.3
1	18	185	80	185	80	4752	7.2		348		10	67.2
1	20	174	55	174	55	3250	7.5		255		7	70.8
2	18	160	56	160	56	2654	10.8	305		36		55.2
2	17	158	53	158	53	2463	10.9	292		30		57.6
2	18	155	52	155	52	2586	9.8	293		36		68.5
2	18	165	60	165	60	2016	10.8	294		40		57.6
2	18	168	52	168	52	2865	9.4	284		40		72.6
2	19	163	45	163	45	2468	10.4	283		35		61.2
2	19	158	52	158	52	2681	10	311		36		64
2	18	166	63	166	63	2436	10.9	298		36		60.9
2	18	160	55	160	55	2009	9.3	272		36		71.2
2	19	165	51	165	51	3321	10	252		42		78.4
2	18	168	63	168	63	3104	9.1	268		42		76.8
2	18	165	47	165	47	2410	9.4	271		36		72.4
2	19	163	46	163	46	2165	9.7	253		40		73.7
2	18	160	45	160	45	2354	10.1	273		40		69.5
2	19	162	46	162	46	3412	9.2	285		36		73
2	18	165	55	165	55	2561	9.6	247		30		73.1
2	20	160	60	160	60	3261	9.8	286		40		69.8
2	19	165	52	165	52	2985	8.9	267		42		78
2	18	155	43	155	43	2414	9.3	271		36		74.5
2	18	164	48	164	48	2867	9.5	288		36		69.6
2	19	168	51	168	51	3127	9.2	300		39		67.4
2	19	168	62	168	62	2588	10.9	272		42		67.4
2	19	170	50	170	50	2139	9	240		40		77.3
1	18	184	65	184	65	4211	7.6		244		8	69.5
1	19	175	63	175	63	3241	7.4		277		9	71
1	18	175	84	175	84	4431	7.8		279		4	60
1	18	175	65	175	65	3265	7.8		185		4	65.3
1	19	172	72	172	72	3125	8.1		273		5	60.6
1	19	182	90	182	90	3871	7.5		279		7	64.6
1	18	177	68	177	68	4436	7.8		279		3	65
1	17	177	65	177	65	3846	7.2		266		10	70.6
1	17	185	65	185	65	3789	7.5		254		7	72.5
1	20	170	70	170	70	3421	7.5		244		3	62.4
2	17	158	50	158	50	2022	7.8	252		35		75.4
2	18	163	50	163	50	2761	7.5	243		35		83.6
2	19	157	59	157	59	1979	8.4	263		34		71.5
2	18	160	70	160	70	2026	8.3	295		34		63.2
2	20	163	50	163	50	2910	8.4	272		32		76.1
2	18	163	54	163	54	2544	8.7	254		33		75.1
2	19	160	55	160	55	3002	9	243		32		77.2
2	18	160	47	160	47	1921	8.5	243		33		71.8
2	19	160	60	160	60	1879	9	272		32		64.8
2	18	170	47	170	47	2344	8.3	247		32		72.3
2	18	168	48	168	48	2203	8.9	263		30		69
2	18	168	57	168	57	2765	8.9	271		34		72.7
2	18	164	53	164	53	2205	8.4	271		35		73.5
2	18	161	58	161	58	1735	8.1	249		43		67
2	18	165	55	165	55	2230	7.7	300		32		69.8
2	18	170	67	170	67	2319	8.9	272		36		72.9
2	19	166	55	166	55	2258	8.3	254		34		75.4
2	19	165	55	165	55	2514	9	353		39		61.1
2	19	162	50	162	50	1517	8.6	243		34		66.5
1	18	180	60	180	60	4062	6		244		12	84.7
1	19	171	65	171	65	3421	7.2		249		13	75.5
2	18	167	70	167	70	3424	8.2	301		35		69.4
2	20	167	65	167	65	2559	9.3	354		32		57.9
2	19	164	49	164	49	2031	8.9	244		33		73.2
2	18	170	48	170	48	2272	9.4	301		36		63.7
1	19	172	62	172	62	4009	7.1		249		10	75.5
1	19	171	55	171	55	4138	6.3		232		12	83.4
1	19	175	58	175	58	3492	6.6		268		17	83.5
1	19	175	68	175	68	3309	7		251		20	83.5
1	18	182	75	182	75	4228	6.8		265		15	83.1
1	18	170	68	170	68	4810	7.3		271		10	80.1
1	18	180	60	180	60	3707	7.6		243		11	75.9
1	19	180	60	180	60	4013	7		244		11	75.1
1	19	178	108	178	108	4115	8.2		303		6	57
1	19	169	62	169	62	2934	7.1		272		11	67.9
1	18	165	58	165	58	3196	8.4		244		10	68.8
1	19	186	85	186	85	4560	8.4		314		3	61
1	19	178	75	178	75	3994	6.8		243		10	83.1
1	19	182	80	182	80	4278	7.7		263		3	63.7
1	18	170	63	170	63	3334	7.1		265		1	68.8
1	18	175	65	175	65	4346	6.8		257		6	76.5
1	18	175	65	175	65	2306	6.8		240		11	70.3
1	18	170	60	170	60	4261	6.8		237		10	82.8
1	19	177	59	177	59	4079	8.1		353		4	54
1	17	172	53	172	53	3680	7.3		263		8	69.2
1	19	177	60	177	60	4198	7.3		257		13	77.5
1	19	177	57	177	57	4231	7.1		243		6	69.9
1	18	180	63	180	63	4403	7.5		256		11	76.6
1	20	176	96	176	96	4310	9.8		353		3	40.8
2	18	167	58	167	58	3445	13.3	245		25		56.5
2	18	164	54	164	54	2220	8.5	242		31		75.7
2	18	160	63	160	63	3202	9.3	271		25		68.8
2	19	160	55	160	55	2662	9.1	242		41		75
2	18	164	51	164	51	3234	9.5	242		31		69
2	18	159	61	159	61	2304	10.8	245		25		60.1
2	18	163	52	163	52	2538	10.8	272		22		60.5
2	18	158	47	158	47	2538	10.7	263		23		58.5
2	19	162	54	162	54	2256	9.2	247		27		73.4
2	20	158	46	158	46	2815	9.1	232		20		72.6
2	19	170	58	170	58	3112	8.9	253		37		79.5
2	19	162	50	162	50	3014	9.5	281		32		72.5
2	19	162	50	162	50	2695	10.3	267		30		71.4
2	18	160	53	160	53	2759	8.8	257		27		74.9
2	19	162	51	162	51	2281	9.1	251		27		73.2
2	18	158	45	158	45	2258	9.1	255		31		69.2
2	19	170	70	170	70	3042	9.4	266		27		71.2
2	19	167	63	167	63	2691	10.4	285		23		60.6
2	18	169	50	169	50	2954	8.9	243		29		76.1
2	21	160	49	160	49	2754	10.3	279		23		65.3
2	19	167	47	167	47	3050	8.8	283		22		68.4
2	19	155	55	155	55	3006	9.6	262		24		72.8
2	18	160	52	160	52	2579	9.1	249		32		76.4
2	20	166	69	166	69	2500	9.5	244		27		71.7
2	20	167	51	167	51	2731	10.5	243		37		67.9
2	19	167	53	167	53	2570	10.1	263		21		67.3
2	19	170	72	170	72	3341	10.3	265		29		70.1
2	19	163	49	163	49	2701	10.2	273		33		69.7
2	19	174	66	174	66	3284	8.7	254		25		75.3
2	18	164	48	164	48	2177	10.1	245		33		67.4
1	18	179	80	179	80	3929	7.5		312		1	60.2
1	19	175	66	175	66	3612	8.4		318		3	55.6
1	20	175	71	175	71	3801	9.8		329		3	47.1
1	19	180	75	180	75	4032	7		287		4	68.7
2	18	167	46	167	46	2239	9	244		25		72.3
2	18	152	40	152	40	2238	10.3	254		26		71.4
2	19	153	43	153	43	2505	10.6	268		24		66.1
2	18	169	90	169	90	2568	10.5	294		28		54.9
2	20	150	42	150	42	2108	10	249		32		70.7
2	17	168	55	168	55	2841	9.5	244		26		73.4
2	18	165	63	165	63	2005	9	288		32		67.4
2	18	170	65	170	65	2553	7.5	261		43		74.4
2	18	163	61	163	61	2866	9.4	294		15		64.6
2	19	160	52	160	52	2125	10.5	256		22		67.7
2	18	163	50	163	50	2825	9.1	246		50		78.5
2	20	160	52	160	52	3302	10.5	276		25		68.9
2	18	154	44	154	44	2879	11	298		42		58
2	18	169	60	169	60	3747	8.6	241		35		82.6
2	19	168	80	168	80	2575	9.7	289		18		57.7
1	18	172	57	172	57	2825	7.2		286		1	53.6
1	19	178	70	178	70	3645	9.9		266		5	56.2
1	19	181	63	181	63	4039	7.2		325		5	61.3
1	20	175	67	175	67	3041	6.9		256		5	68.7
1	18	185	100	185	100	4993	9.1		365		1	44.9
1	18	180	61	180	61	3610	6.9		246		13	79.5
1	20	172	54	172	54	3589	6.9		255		7	76
2	19	163	55	163	55	2151	13.4	304		28		52.7
1	19	182	55	182	55	3509	7.5		276		3	56.1
2	18	162	53	162	53	2455	13.4	304		26		51.4
2	18	165	52	165	52	2718	9.7	244		12		66.7
2	20	160	42	160	42	2411	10.4	249		15		57.4
1	21	183	65	183	65	3148	7.5		334		11	64.2
2	20	163	52	163	52	3547	11.4	287		23		57
1	17	168	46	168	46	3562	8.1		293		4	53.9
1	18	172	66	172	66	4103	7.6		296		14	70.8
2	18	161	48	161	48	2499	9.3	264		21		69.2
2	19	167	64	167	64	3028	9.6	241		26		76.8
2	21	160	43	160	43	2714	9.6	244		30		68.5
2	18	160	54	160	54	2505	9.7	242		30		72.7
2	19	165	53	165	53	2132	9.7	261		30		70.5
2	20	152	43	152	43	2303	11.6	252		12		52.7
2	20	172	65	172	65	2888	9.9	256		26		74.9
2	21	165	65	165	65	2946	9.9	274		22		69.9
2	18	160	75	160	75	2803	9.3	259		29		67.6
1	18	172	80	172	80	4290	7.6		265		4	62.9
1	18	172	71	172	71	3407	8.1		277		5	56.2
1	18	185	68	185	68	4324	6.8		282		7	73
1	20	178	88	178	88	3995	9.4		373		1	37.7
1	20	177	53	177	53	3610	7.8		296		4	59.6
1	19	170	85	170	85	3105	8.4		278		5	55
1	18	178	85	178	85	3674	8.4		325		2	54.8
2	18	164	64	164	64	2997	9.3	264		31		73.3
2	19	161	55	161	55	2838	9.1	242		32		74.9
2	18	168	73	168	73	2865	9	245		23		63.6
1	20	169	50	169	50	3121	8.5		241		10	68
1	19	180	65	180	65	2217	7		214		21	74.8
1	18	180	110	180	110	3258	8.2		362		2	42.3
1	19	173	61	173	61	3182	8		359		10	60.5
1	20	180	67	180	67	3840	8.4		324		10	61.8
1	19	183	63	183	63	3500	6.8		253		11	81.5
1	18	175	63	175	63	3982	6.8		256		16	83.9
1	19	174	67	174	67	4963	7.2		269		13	78.7
1	19	175	58	175	58	4351	7.2		321		11	71.1
1	20	169	55	169	55	4622	7		291		13	80
1	19	170	58	170	58	3506	7.5		272		12	73.7
1	20	182	89	182	89	3952	8.7		355		6	50.5
2	17	162	52	162	52	2990	9.7	266		35		74.6
2	18	172	49	172	49	2632	9.2	268		35		71.6
2	18	165	51	165	51	2860	8.3	281		33		74.1
2	19	165	54	165	54	3457	8.7	259		30		81.6
1	18	177	75	177	75	4157	7.3		238		13	79.2
1	20	178	95	178	95	2341	7.9		367		10	43.5
1	17	178	60	178	60	3971	7		240		18	82.8
1	18	173	57	173	57	4034	6.9		332		12	68.5
1	19	177	72	177	72	3555	6.9		284		10	73.3
1	22	173	60	173	60	3596	6.8		209		21	89.8
2	20	165	50	165	50	2677	8.9	322		35		67.9
2	19	165	65	165	65	3018	11	329		31		51.2
2	20	169	60	169	60	3103	8.9	279		32		75.4
2	18	166	48	166	48	2581	7.7	277		33		73.1
2	19	168	66	168	66	3261	8.3	266		28		75
2	18	164	55	164	55	2675	8	286		42		72.8
2	19	165	45	165	45	2637	8.9	256		33		72.8
2	18	162	53	162	53	2595	7.9	284		26		76.3
2	17	168	56	168	56	3159	8.4	288		35		74.2
2	18	158	45	158	45	2394	9	261		40		76.6
2	18	163	47	163	47	2758	8.4	247		37		80.3
2	19	158	67	158	67	2256	9.3	292		28		63.2
2	18	174	60	174	60	6015	8.6	292		26		72.8
2	19	161	43	161	43	3395	8.6	256		35		75.8
2	18	175	53	175	53	3346	9.8	264		31		73.9
2	18	156	45	156	45	2346	10	275		21		63.9
2	19	167	57	167	57	3253	8.8	279		26		77.5
2	20	163	53	163	53	3180	9.7	261		29		74.4
2	19	158	48	158	48	2437	9	258		15		68
2	19	162	57	162	57	3293	8.5	275		31		78.3
2	19	158	54	158	54	2103	10.3	236		26		70.3
2	19	165	50	165	50	2449	9.7	266		35		71.6
2	18	158	48	158	48	2838	8.4	237		30		77.6
2	21	165	54	165	54	3164	10	274		37		76.3
2	19	167	50	167	50	2235	8.9	257		31		73.8
2	20	165	52	165	52	3135	9.8	285		19		65
2	19	158	53	158	53	2710	9.5	267		22		72.2
2	18	160	55	160	55	2715	10.1	303		35		65.5
2	20	167	48	167	48	2956	8.8	244		32		72.3
2	18	158	49	158	49	2475	9.4	311		30		62.8
2	18	164	48	164	48	2191	9.2	301		22		64
2	18	168	65	168	65	2848	8.4	276		30		71.6
2	18	168	70	168	70	3322	8.3	245		30		69.3
2	19	158	60	158	60	3297	10.1	302		32		64
2	20	165	50	165	50	3277	10.1	245		28		69.3
2	18	158	43	158	43	1922	10.1	295		32		60.6
2	18	170	70	170	70	1923	8.8	298		35		61.7
2	18	165	70	165	70	3484	9	275		35		72.6
2	18	170	70	170	70	3184	10.2	312		29		60.8
2	18	162	43	162	43	2172	9.4	245		28		63.7
1	18	175	65	175	65	4378	8.1		367		7	59.6
1	20	178	65	178	65	2755	8.1		286		4	56.5
1	17	183	70	183	70	3894	8.1		351		9	55.6
1	18	175	70	175	70	4557	7.7		294		5	67.3
1	18	184	95	184	95	3925	8.1		365		3	46
1	18	185	80	185	80	5303	8.1		328		2	60.2
1	20	180	75	180	75	4717	8		328		5	63.9
1	20	172	68	172	68	4073	8.2		369		7	61.1
2	20	167	70	167	70	3245	10.1	312		36		62.9
2	18	176	65	176	65	2603	9.7	278		38		69.4
2	18	167	57	167	57	1577	12.9	328		36		31.2
2	18	157	50	157	50	1800	9.5	295		45		57.3
2	18	160	45	160	45	1898	8.2	265		35		68.3
2	18	172	63	172	63	3695	8.6	277		38		78.6
2	18	167	58	167	58	2906	9.6	297		37		66.7
2	19	165	49	165	49	2958	10	312		38		65.1
2	18	172	70	172	70	3182	10.7	309		36		58.8
2	18	165	50	165	50	2719	8.7	287		46		72.4
2	18	168	65	168	65	2606	8.7	266		35		72.8
2	20	162	54	162	54	2212	10.7	292		37		55.6
1	19	182	65	182	65	4395	7.7		303		8	69.4
1	17	175	60	175	60	4464	8		304		4	63.6
1	20	175	62	175	62	3745	7.2		363		5	57.7
1	18	174	51	174	51	3335	7.7		303		5	60.9
1	18	175	90	175	90	4174	12.5		363		5	34.4
1	18	175	75	175	75	3640	7.7		299		1	58.2
1	18	173	95	173	95	2989	7.3		335		6	49.1
2	19	160	46.5	160	46.5	2689	9.9	254		30		75.4
2	21	161	43	161	43	2886	10.2	243		25		64.8
2	20	163	50	163	50	2537	9.5	241		30		76
2	18	162	47	162	47	2137	10.2	268		20		64.5
2	19	163	72	163	72	2812	10.8	326		34		50.4
2	21	160	49	160	49	2227	10.8	277		31		58
2	18	164	52	164	52	2426	9.7	304		30		63.6
2	19	166	52	166	52	2523	9.7	301		29		63.3
2	19	160	60	160	60	2664	8.9	293		25		67
2	19	163	49	163	49	2886	9.4	271		30		73.4
2	17	163	50	163	50	2338	10.4	312		31		59.8
2	18	167	53.5	167	53.5	2471	10.4	314		31		55.2
2	19	163	79	163	79	3230	9.7	308		25		56
2	18	166	48	166	48	2154	10.3	244		32		71.5
2	18	162	56	162	56	2442	9.9	323		26		58
2	19	164	70.5	164	70.5	2690	9.9	282		30		63
2	18	150	40	150	40	1396	10	302		20		45.4
2	19	152	47	152	47	1823	9.3	263		27		64.5
2	18	155	60	155	60	2482	11.4	311		25		41.2
2	18	155	60	155	60	2627	11.4	318		30		41.4
2	18	160	49	160	49	1765	8.4	251		32		65.2
2	18	174	63	174	63	2826	9	244		35		68.2
2	18	158	46	158	46	1725	8.1	275		40		59.6
2	18	173	61	173	61	4245	8.1	244		51		78.3
2	18	167	84.5	167	84.5	3211	10.3	303		31		56.9
2	17	152	46	152	46	2231	8.9	269		35		72.8
2	18	159	45	159	45	2530	9.7	322		33		62.9
2	19	168	57.5	168	57.5	3164	9.7	302		30		67.2
2	19	163	47	163	47	1674	9.2	277		40		61.7
2	18	160	51	160	51	2261	8.9	240		30		72.4
2	19	157	52.5	157	52.5	2056	9.2	311		35		58.8
1	19	173	63	173	63	3589	7.9		283		7	64.6
1	19	173	66	173	66	3835	7.9		274		4	63.8
1	18	160	54	160	54	3003	6.5		276		12	73.9
1	18	177	65	177	65	4332	7.5		279		4	65.8
1	18	179.5	77	179.5	77	2693	7.5		299		1	48.7
1	19	180	70	180	70	5092	6.8		263		10	82.4
1	18	172	66	172	66	4139	7.3		266		4	68.8
1	21	180	75	180	75	5167	7.9		268		4	70
1	19	173	58	173	58	4745	6.7		258		10	81.8
1	19	175	90	175	90	4127	7.9		288		2	58.2
1	19	178	65	178	65	4762	7.1		357		6	54.4
1	19	178	51	178	51	3706	6.2		276		9	65.5
1	19	172	73	172	73	4376	6.6		282		12	75.4
1	19	170	85	170	85	4938	7.4		283		4	64.6
1	17	170	50	170	50	2912	7		274		10	59.2
1	18	175	62.5	175	62.5	4106	7.5		356		3	58.7
1	22	180	62	180	62	4129	6.2		263		11	79.2
1	19	191	120	191	120	5026	7.7		318		2	48
1	19	189	86	189	86	5664	7.5		355		14	64.2
2	18	166	55	166	55	2557	9.1	272		35		73.7
2	18	160	53	160	53	1871	9.1	274		35		66
2	18	165	49	165	49	2723	9.1	212		38		82
2	19	163	59	163	59	2751	8.2	249		40		80.3
2	20	163	53	163	53	2674	9.1	243		31		75.8
2	19	158	55	158	55	2973	9.8	258		36		74.3
2	20	163	51	163	51	3193	8.9	266		34		76.5
2	19	161	66	161	66	2384	8.9	244		30		72.1
2	19	158	70	158	70	1547	9.4	244		31		55
2	21	153	54	153	54	2519	8.5	254		32		78.1
2	19	160	58	160	58	2562	8.9	266		31		73.8
2	19	169	49	169	49	2709	10	236		37		73.9
2	18	165	62	165	62	2264	10	274		32		69.6
2	19	165	50	165	50	3207	9.2	256		37		73.5
2	18	169	53	169	53	3187	8.8	246		34		79.5
2	19	166	52	166	52	2885	9.2	258		42		74
2	19	165	54	165	54	2651	8.9	254		38		74.2
2	19	160	70	160	70	2271	10	318		31		55.2
2	17	167	51	167	51	2616	8.5	241		32		76.4
2	19	163	50	163	50	2297	7.8	243		33		77.7
2	19	164	60	164	60	3054	8.9	251		40		78.6
2	19	168	55	168	55	2379	9.4	271		41		70.7
2	17	164	49	164	49	2963	9.4	243		32		75.1
2	17	163	62	163	62	2422	9.4	269		46		70.8
2	20	168	54	168	54	2382	9.4	249		32		71.9
2	19	160	90	160	90	2686	10	360		27		52
2	17	166	51	166	51	2800	9	238		37		78.3
2	18	158	54	158	54	2532	8.6	236		35		78
2	18	160	52	160	52	2688	10	242		30		73.2
2	19	160	52	160	52	2860	9	251		42		75.2
2	18	162	52	162	52	2738	9	262		39		74.5
1	20	174	67	174	67	3848	7.3		242		8	67
1	19	165	65	165	65	3575	7.3		243		10	68.5
1	19	182	61	182	61	3947	6.9		241		8	77.3
1	18	178	67	178	67	3968	7.3		249		6	70.9
1	22	185	90	185	90	5973	8.9		245		6	67.9
1	19	181	93	181	93	3011	8.4		265		5	50.1
1	20	168	65	168	65	4442	7.1		244		10	77.4
1	18	190	105	190	105	5169	7.5		251		5	66.8
1	17	185	70	185	70	5244	7.5		252		10	75.3
1	18	172	69	172	69	4148	7.1		248		7	69.8
1	20	185	60	185	60	3850	7.1		249		12	76
1	20	165	57	165	57	2009	8.1		243		6	54.4
1	17	170	55	170	55	2806	8.1		237		14	70.4
1	20	183	90	183	90	4724	7.5		251		6	70
1	21	179	70	179	70	5132	7.5		241		6	79.6
1	20	173	67	173	67	3785	7		245		12	77.8
1	20	180	65	180	65	3296	7		246		19	81.8
1	19	172	70	172	70	3539	7.2		247		5	69.5
1	21	168	63	168	63	3982	6.4		227		12	82.7
2	22	160	60	160	60	3797	6.7	278		35		84.6
2	21	168	48	168	48	1498	8.1	282		31		60.2
2	21	162	55	162	55	1622	7.7	278		31		67.4
2	21	168	51	168	51	1667	8.4	292		30		62
2	23	153	44	153	44	2541	7.3	277		32		79.4
2	21	166	65	166	65	2341	6.7	288		32		76.9
2	21	160	54	160	54	2671	6.1	252		31		85.8
2	21	162	44	162	44	1896	6.7	285		30		67.9
2	23	158	45	158	45	1994	8.1	283		30		68.9
2	21	160	51	160	51	1600	7.1	231		35		74.8
2	21	163	50	163	50	1467	9.1	282		30		60.4
2	20	168	55	168	55	1500	8.3	258		30		65.8
2	22	160	49	160	49	1894	8.7	294		31		65.6
2	23	170	62	170	62	1568	9.2	265		32		67
2	21	162	48	162	48	1997	9	272		32		70.7
2	21	168	50	168	50	2504	7.4	284		32		77.3
2	23	165	52	165	52	2084	8.6	284		34		73.3
2	23	173	55	173	55	1958	8.6	257		33		73.1
2	21	168	60	168	60	2800	8.6	239		32		82.5
2	20	170	54	170	54	2487	9.1	286		31		70
2	21	160	47	160	47	2114	9.5	264		32		73.6
2	22	168	55	168	55	1987	9.3	286		31		68.9
2	20	170	55	170	55	1685	9.1	286		30		60
2	21	165	53	165	53	1558	9.1	261		30		64.4
2	23	160	50	160	50	1660	8.9	255		31		65.4
2	24	165	47	165	47	1584	8.2	264		32		65.2
2	21	167	54	167	54	1660	8.5	285		31		62
2	22	160	51	160	51	1558	8.8	285		30		59.4
2	21	165	53	165	53	1984	8.5	285		32		69.2
2	22	159	51	159	51	1720	8.6	253		30		65.4
1	22	177	60	177	60	3421	7.5		228		12	77.2
1	24	174	80	174	80	4020	7.2		243		10	74.3
1	22	181	60	181	60	3158	7.2		268		10	72.2
1	22	173	62	173	62	3214	6.6		212		15	85.1
1	21	177	55	177	55	3992	7.6		252		10	73.1
1	22	172	55	172	55	3478	7.5		232		10	76.3
1	20	177	63	177	63	3156	7.2		224		18	79.7
1	21	177	72	177	72	3789	7.2		232		10	79.3
1	22	178	100	178	100	4200	6.8		289		6	59.7
1	20	170	60	170	60	3395	7.1		232		10	77.3
1	22	171	85	171	85	4015	7.3		288		7	63.2
2	22	162	50	162	50	2049	8.8	245		22		71
2	21	162	55	162	55	3008	9.1	252		25		75.3
2	21	160	52	160	52	2937	9.3	254		25		76.1
2	20	152	43	152	43	2297	8.8	262		26		74.3
2	22	153	52	153	52	2650	9.5	256		34		75.6
2	22	162	54	162	54	2437	8.4	252		33		75.8
2	21	165	65	165	65	3045	10.5	256		33		71.9
2	22	157	54	157	54	2813	10.3	246		20		69.6
2	22	166	50	166	50	2604	8.7	259		36		77.6
2	21	163	60	163	60	2769	7.9	249		23		80.1
2	22	164	48	164	48	2616	8.3	258		27		77.1
2	21	170	54	170	54	2446	9.1	243		37		76.6
2	22	160	55	160	55	2001	9.4	299		25		63.7
2	22	164	52	164	52	3000	9.6	266		25		70.8
2	21	163	45	163	45	2082	9.8	262		25		66
2	20	153	54	153	54	2500	10.1	257		27		70.1
2	22	165	53	165	53	2716	9	275		30		73.7
2	21	166	60	166	60	2966	9.5	276		27		70.9
2	21	164	52	164	52	2513	8.1	244		30		74.9
2	20	157	58	157	58	2727	9.9	312		25		60.5
2	21	167	52	167	52	2280	9.1	284		47		71.6
2	21	162	55	162	55	3142	8.1	275		35		77.6
2	21	166	58	166	58	2273	11.6	313		28		47.8
2	22	166	60	166	60	3194	9.1	253		38		78.8
2	20	161	52	161	52	2377	9.4	278		36		73.5
2	21	163	50	163	50	2206	9.7	254		33		73
2	21	153	46	153	46	2169	8.1	253		27		75.7
2	22	164	53	164	53	2727	8.9	269		33		75.7
2	20	167	55	167	55	2443	9.3	262		28		71.4
2	22	162	48	162	48	2353	9.5	258		30		71.9
2	21	163	55	163	55	2844	9.8	256		30		74.6
2	21	168	68	168	68	3373	9.1	255		46		77
2	21	170	57	170	57	3107	9.3	263		32		74.2
1	22	179	60	179	60	3595	7.2		309		5	60.4
1	24	174	62	174	62	4351	8.8		309		5	56.4
1	20	184	68	184	68	4014	9.2		257		5	60.3
1	21	170	68	170	68	3088	8.3		279		2	60.3
1	23	185	72	185	72	5638	10.2		306		1	52.2
1	24	179	65	179	65	4029	7.3		245		12	79.7
1	21	174	62	174	62	4323	6.1		244		5	75.8
1	22	167	55	167	55	2632	6.5		278		10	70.1
1	24	180	92	180	92	5158	7.4		282		1	63.8
1	20	186	85	186	85	4395	6.8		234		6	75.5
1	23	175	79	175	79	4347	7.9		286		2	55.4
2	18	164	63	164	63	2189	9.7	284		35		70.6
2	19	163	67	163	67	2341	9.5	252		25		68.1
2	19	160	52	160	52	2301	10.2	246		25		68.9
2	20	162	65	162	65	2641	10	249		35		73.3
2	20	161	65	161	65	2020	9.9	302		25		57.8
2	18	162	57	162	57	2197	9.7	272		37		68
2	18	150	43	150	43	1335	9.7	278		20		55.6
2	18	163	60	163	60	1870	9.3	264		24		63.6
2	19	163	53	163	53	1925	8.7	263		37		72.3
2	19	168	71	168	71	3027	9.8	242		32		72.4
2	19	155	61	155	61	2112	10.7	269		28		62.1
2	19	152	64	152	64	1628	12	303		33		36.4
2	19	150	42	150	42	1318	11.1	316		28		38
2	20	160	48	160	48	2038	10.6	255		19		58
2	20	159	74	159	74	1923	10.4	272		30		57.4
2	18	158	61	158	61	1304	11.4	272		30		44.4
2	18	152	54	152	54	1704	11.8	316		24		37.9
2	19	161	56	161	56	2478	11.7	309		19		45
2	20	160	49	160	49	2057	9.6	229		30		74.4
2	19	167	57	167	57	1916	9.8	234		32		68.3
2	19	162	53	162	53	1889	9.5	185		30		71.7
2	18	163	53	163	53	1832	8.9	216		32		69.1
2	19	160	57	160	57	2407	9.3	238		28		77.3
2	18	157	47	157	47	1893	9.9	240		24		69.7
2	18	164	49	164	49	1757	10.4	254		30		57.8
2	19	162	54	162	54	1734	9.3	226		34		65.4
2	18	163	52	163	52	1715	9	245		24		66
2	18	157	46	157	46	1607	9.6	185		24		60.2
2	19	174	68	174	68	1849	10.1	295		27		54.2
2	19	162	53	162	53	2191	9.7	241		34		71.7
2	19	158	54	158	54	1924	8.7	244		38		70.8
2	17	158	50	158	50	1939	9.3	251		23		67.6
2	19	163	54	163	54	1182	9.8	225		29		60.2
2	19	158	61	158	61	1241	12.1	232		26		44.8
2	19	154	53	154	53	1657	12.1	232		24		46.2
2	18	169	58	169	58	2003	8.7	231		32		76.2
2	19	167	53	167	53	2001	10.1	296		27		63
2	19	162	50	162	50	2301	10	269		24		67.9
2	19	174	57	174	57	2651	10	261		28		72.8
1	18	172	89	172	89	3000	8		311		1	51.3
1	19	177	88	177	88	3201	7.6		307		5	54
1	19	171	70	171	70	2000	8		296		3	44
1	20	170	74	170	74	3956	7.6		268		4	64.4
1	20	169	66	169	66	3560	7.2		267		5	64.3
1	19	183	70	183	70	3365	6.8		264		12	79.3
1	19	177	71	177	71	3698	7		265		5	69.6
1	19	172	60	172	60	3568	7.3		288		6	64.5
1	18	183	63	183	63	3649	7.1		274		6	67.8
1	19	167	71	167	71	3698	8		301		1	52.2
1	20	168	64	168	64	3365	7.9		291		1	62.2
2	20	162	55	162	55	2535	9.7	298		27		63.1
2	18	162	65	162	65	3040	8.9	255		30		73.6
2	18	165	70	165	70	2290	9.2	252		27		67
2	18	163	50	163	50	3057	9.5	243		30		76
2	18	157	48.5	157	48.5	2185	9.6	272		28		69.1
2	19	158	54	158	54	1931	9.4	301		26		61.6
2	19	177	81	177	81	2198	8.8	271		26		67.9
2	18	168	46	168	46	2031	9	264		34		68.4
2	18	166	60	166	60	3408	8.6	293		32		75.2
2	18	173	55	173	55	2232	9.2	276		37		74.6
2	18	160	55	160	55	2610	9.2	288		36		68.8
2	18	160	65	160	65	2960	9.3	236		31		76.4
2	18	170	64	170	64	2843	10.3	287		29		67.2
2	20	160	44	160	44	2174	8.9	279		21		67.3
2	18	172	65	172	65	3413	9.4	291		27		71.2
2	19	174	59	174	59	3411	10.3	275		27		73.8
2	19	160	44.5	160	44.5	2541	9.3	275		24		66.7
2	19	168	52	168	52	2850	9.7	286		22		65.6
2	19	160	55	160	55	2232	9.9	284		25		67.4
2	19	153	46	153	46	2233	9.6	275		26		70.1
2	18	167	75	167	75	2609	8.1	276		26		66.6
2	18	163	51	163	51	3086	8.4	271		27		75.4
2	18	164	48	164	48	2704	9.1	248		35		73.5
2	18	164	90	164	90	2824	8.9	288		30		60.4
1	20	178	59.5	178	59.5	5040	8.2		289		6	71.4
1	19	178	60	178	60	3434	8.8		301		12	67.4
1	21	170	56	170	56	4879	6.5		259		7	79.1
1	18	185	91	185	91	4963	7.8		328		7	64.7
1	18	172	65	172	65	3126	7.5		312		7	64.4
1	18	174	65	174	65	4639	7.4		258		7	74
1	19	175	75	175	75	4697	7.9		303		7	62.4
1	19	183	79.5	183	79.5	3929	8.3		268		7	67.4
1	18	170	55	170	55	3233	6.9		256		7	74.5
2	18	170	52	170	52	2849	7	245		48		82.9
2	20	162	50	162	50	2706	8.8	263		28		75
2	19	150	45	150	45	2770	8.4	327		30		60.1
2	18	163	62	163	62	2831	7.9	265		32		78.2
2	18	161	47	161	47	2408	8.5	266		29		74.7
2	18	160	47	160	47	2836	9.4	329		36		58
2	18	166	64	166	64	2678	8.6	242		32		78.8
2	17	160	60	160	60	2947	9.4	328		32		62.6
2	18	165	52	165	52	2286	9.2	273		32		70.4
2	19	158	45	158	45	2647	8.8	241		34		76.3
2	18	160	46	160	46	2833	9.2	303		27		66.8
2	20	158	62	158	62	2740	8.3	317		36		61.5
2	18	170	63	170	63	2753	9.1	321		25		61.7
2	19	165	60	165	60	2830	8.8	303		28		65.4
2	19	165	68	165	68	2679	9.3	288		30		66
2	17	160	55	160	55	2568	8.9	243		26		74.7
2	19	168	52	168	52	2782	8.5	283		31		66.7
2	19	162	45	162	45	2360	8.8	319		33		58.8
2	19	166	56	166	56	2103	9.7	311		32		61.9
2	18	162	50	162	50	2476	8	267		30		78.3
2	19	167	49	167	49	2983	8.1	242		40		76.1
2	18	160	43	160	43	2104	9	309		20		54.5
2	18	169	53	169	53	2987	7.7	238		32		83.1
2	20	157	48	157	48	2174	8.7	347		24		61.7
2	18	161	52	161	52	2243	8.5	268		32		75.4
2	20	158	50	158	50	2104	8.7	267		20		68.1
2	19	163	50	163	50	2508	8.2	284		32		75.3
2	20	163	65	163	65	3019	8.7	256		36		76.5
2	20	171	57	171	57	3642	8.5	232		32		85.9
2	18	163	64	163	64	2904	8.3	243		28		77.8
2	18	168	51	168	51	3603	7.9	231		20		84.2
2	17	172	52	172	52	2745	9	274		23		72.1
2	19	157	49	157	49	2604	8.2	259		24		73.5
2	17	165	43	165	43	2376	8.6	328		47		54.1
2	19	158	56	158	56	2742	8.1	279		27		72.3
2	20	158	48	158	48	2205	7.8	342		30		63.2
2	18	167	43	167	43	2234	9	242		32		66
2	18	158	45	158	45	2103	7.5	244		28		79.5
2	18	170	54	170	54	2743	8.3	242		26		77
2	18	168	64	168	64	3356	8.1	262		27		78.4
2	21	165	75	165	75	3185	9	262		26		70.2
2	20	166	54	166	54	2891	7.7	348		40		66.6
2	18	162	65	162	65	2790	7.9	244		21		72.5
2	18	166	52	166	52	2843	8.8	279		31		70.6
2	19	166	59	166	59	2540	8.3	269		36		76.3
2	18	160	50	160	50	3089	8.3	254		24		74.6
2	17	160	50	160	50	2353	8.2	256		30		75.3
1	20	170	60	170	60	2703	7.6		244		8	65.5
1	18	176	54	176	54	3836	7.5		236		11	75.2
1	19	175	57	175	57	4536	7.1		218		17	80.8
1	18	183	74	183	74	4765	7.7		243		11	76.3
1	20	173	63	173	63	4241	7.2		225		6	73.3
1	18	181	71	181	71	3589	7.2		256		8	73.6
1	19	176	90	176	90	5213	8.2		252		5	68.8
1	18	174	85	174	85	4143	8.2		263		5	62.4
1	20	175	93	175	93	4203	7.9		278		8	61.9
1	20	185	92	185	92	5876	8		294		6	65.4
1	18	175	92	175	92	4384	8.1		255		5	61.7
1	18	170	70	170	70	3608	7.6		254		5	64.6
1	19	170	62.5	170	62.5	3937	7.1		241		22	87
2	18	172	62	172	62	2911	8.6	288		21		67.5
2	19	167	51	167	51	2911	8.6	241		25		73.9
2	18	168	60	168	60	2459	8.7	267		32		73.4
2	18	159	50	159	50	2723	8.6	284		28		71.3
2	20	160	55	160	55	2723	8.2	268		36		77.2
2	18	161	47	161	47	2940	7.8	242		25		79.5
1	17	166	65	166	65	3045	7.8		304		7	64.9
1	19	182	56	182	56	3663	6.6		302		7	64.8
1	19	179	57	179	57	3967	6.1		267		12	77.1
1	22	180	60	180	60	3049	6.4		247		10	80.5
1	18	173	90	173	90	3253	7.4		245		4	62.1
1	22	183	67	183	67	3967	7.6		308		7	66.5
1	18	175	70	175	70	4959	6.4		311		8	74.3
1	20	174	83	174	83	2900	6.4		277		6	66
1	20	176	58	176	58	4154	6.8		269		16	84.4
1	18	175	60	175	60	2668	6.4		316		8	63.1
1	19	174	78	174	78	4200	6.4		245		6	73.9
1	19	182	64	182	64	4152	6.4		293		12	75.2
1	19	178	68	178	68	4420	7.6		339		7	61.8
1	20	178	56	178	56	4431	7.6		285		8	66.4
1	18	175	85	175	85	4381	7.6		293		7	63.6
1	19	173	80	173	80	4349	7.8		277		5	65.9
1	19	187	95	187	95	3132	7.8		325		3	55.4
1	19	177	101	177	101	4262	7.8		299		3	57.3
1	17	172	56	172	56	3156	6.8		274		7	68.5
1	19	176	68	176	68	3208	6.4		259		8	75.8
1	18	173	67	173	67	3692	6.4		218		8	79
1	19	172	58	172	58	3089	6.2		234		11	78.5
1	20	174	66	174	66	3901	6.4		263		8	76.4
1	18	175	67	175	67	3538	6.3		253		8	74.6
1	18	182	105	182	105	4353	6		321		3	63.1
1	19	167	55	167	55	3172	6.3		269		8	75.1
1	18	168	55	168	55	3500	6.1		273		7	69.1
1	19	172	60	172	60	2957	6.1		254		8	74.7
1	19	180	61	180	61	3553	5.8		239		6	76.9
1	18	176	80	176	80	4751	6.4		236		10	80
1	18	168	60	168	60	3283	6.3		259		8	75.5
1	20	174	70	174	70	4399	6.4		262		8	78.4
1	18	172	70	172	70	3940	6.8		331		3	65.6
1	19	176	85	176	85	4245	5.8		252		12	78.1
1	20	176	64	176	64	3846	6.4		242		10	82.2
1	20	173	65	173	65	4800	6.5		271		8	79.1
1	18	175	62	175	62	3800	7.8		324		8	64.5
1	20	178	56	178	56	5448	7		284		4	66.8
1	18	177	85	177	85	4236	5.8		312		5	68.5
1	20	178	80	178	80	3402	7		276		5	65
1	20	183	75	183	75	4564	6.8		291		8	76.8
1	19	176	68	176	68	3896	5.6		219		13	85.1
1	19	173	66	173	66	3543	8.2		300		7	62.3
1	20	172	64	172	64	3716	7.5		241		10	74.7
1	19	176	58	176	58	3590	7.3		256		11	75.3
1	19	170	57	170	57	3972	7.3		251		20	80.9
1	18	170	63	170	63	4844	7.9		259		13	78.4
1	19	177	67	177	67	3999	8		254		7	71.5
1	18	172	65	172	65	4750	9.1		328		5	59.8
1	20	173	68	173	68	2837	8		311		6	58.8
1	20	170	60	170	60	3555	7		255		10	75.6
1	18	170	60	170	60	4622	7.9		309		6	66.8
1	18	176	62	176	62	4198	7.7		267		10	74.5
1	18	170	54	170	54	4305	7		235		10	79.6
1	18	170	63	170	63	3263	8.7		243		5	66.7
1	20	174	95	174	95	3569	7.2		339		5	52.5
1	19	173	89	173	89	3739	7.6		245		7	65.1
1	19	179	67	179	67	5223	7.9		267		10	77.2
1	19	181	65	181	65	4523	6.9		241		7	79.4
1	18	179	78	179	78	4398	8.4		249		6	68.9
1	18	169	51	169	51	2836	7.1		258		10	71.4
1	19	170	66	170	66	4823	7.7		259		7	73.3
1	19	178	88	178	88	4558	7.4		273		6	66.6
1	19	170	51	170	51	2709	7.4		259		10	65.1
1	18	172	63	172	63	3829	8.6		316		7	60.6
1	19	173	62	173	62	3705	8.2		279		8	66.5
1	18	173	70	173	70	4324	8.9		304		6	65
1	19	175	67	175	67	4451	7.6		263		9	77.2
1	19	175	70	175	70	3553	8		281		11	69.5
1	18	187	70	187	70	4878	8.2		282		18	76
1	20	165	70	165	70	3627	7.5		264		7	66.6
1	19	175	52	175	52	3943	7.2		277		25	79.9
1	19	179	65	179	65	3885	7.8		254		10	73.9
1	19	172	65	172	65	3632	8		257		11	73.6
1	18	184	90	184	90	4521	8.4		282		5	63.9
1	18	170	58	170	58	3274	7.5		255		12	74.7
1	18	179	86	179	86	4469	8.6		273		5	61.6
1	19	170	90	170	90	4338	8.1		296		7	59.2
1	19	180	90	180	90	5136	8.2		268		8	72
1	18	172	60	172	60	4832	7.9		268		10	74.3
1	20	182	80	182	80	4519	8		278		7	64.2
1	18	179	65	179	65	4445	8.1		268		5	68.4
1	18	170	50	170	50	4222	8.5		269		5	63.9
1	19	178	60	178	60	4344	7.7		228		20	81.6
1	19	178	60	178	60	2894	8		262		10	65.4
1	18	176	65	176	65	4268	7.2		253		20	81.1
1	19	179	72	179	72	4385	7.4		264		19	80.7
1	19	170	60	170	60	3417	7.5		273		5	63.8
1	18	177	72	177	72	4453	7.7		251		13	77.8
1	18	174	59	174	59	2804	7.9		271		17	71
1	19	170	65	170	65	3688	8.6		302		7	62.6
1	18	175	51	175	51	2900	8.4		279		10	61
1	18	176	90	176	90	4172	7.6		328		5	57.8
1	20	175	75	175	75	4175	7.5		277		10	70.3
1	21	170	63	170	63	3730	8.5		294		11	67.1
1	18	172	59	172	59	4322	8.2		243		10	76.2
1	18	178	60	178	60	4853	7.3		254		21	87.8
1	20	172	60	172	60	3941	8.8		255		14	72.9
1	17	176	70	176	70	4726	8		324		10	69.2
1	19	170	52	170	52	2728	8.4		285		11	64.9
1	18	178	52	178	52	4377	8.3		249		6	68
1	18	185	58	185	58	4868	7.9		272		14	72.5
1	18	181	68	181	68	3901	6.7		235		10	83.6
1	19	172	63	172	63	3624	8.1		287		1	64.7
1	19	168	54	168	54	3570	7.3		278		5	64.7
1	19	172	65	172	65	3452	7.4		296		4	60.2
1	18	172	122	172	122	3415	12.6		386		1	25
1	18	170	50	170	50	3612	8.2		283		3	58.2
1	19	178	60	178	60	3621	7.9		277		3	63.8
1	19	177	64	177	64	3412	7.4		303		3	59.8
1	18	178	78	178	78	3522	8		244		3	59.9
1	19	180	75	180	75	3451	7.4		285		1	57.2
1	18	177	74	177	74	3512	9.4		287		5	59.9
1	18	178	68	178	68	3410	8		244		11	70
1	19	181	60	181	60	3214	8		294		2	61
2	19	160	60	160	60	2416	8.8	253		23		72.7
2	18	160	55	160	55	2325	8.8	242		25		72.7
2	18	162	54	162	54	2306	9.3	269		34		73.5
2	18	167	54	167	54	2305	8.3	244		26		76.3
2	19	166	60	166	60	2423	8.3	241		26		78.4
2	20	162	58	162	58	2456	9.8	317		21		55.6
2	18	156	42	156	42	2400	9.7	279		27		68.4
2	19	150	47	150	47	2623	10.1	277		25		68.4
2	18	163	56	163	56	2306	9.2	264		31		72.5
2	20	164	47	164	47	2505	8.5	262		38		75.7
2	19	164	63	164	63	2402	9.8	262		24		69.6
2	18	158	55	158	55	2404	8.6	277		29		71.4
2	18	162	60	162	60	2300	9.8	298		28		63.7
2	20	165	70	165	70	2502	10.7	301		20		53.3
2	18	172	56	172	56	2362	9.4	272		26		75
2	19	160	42	160	42	2623	8.2	238		35		76.4
2	19	152	48	152	48	2500	8.9	249		43		75.5
2	18	162	46	162	46	2543	9.6	263		30		72.5
2	18	158	58	158	58	2326	9.3	278		29		71.3
2	18	158	43	158	43	2403	10.2	274		33		68.4
2	19	165	60	165	60	2314	10.9	275		30		60.3
2	19	155	44	155	44	2413	9.8	271		28		68.7
2	19	158	54	158	54	2350	10.1	243		37		69.9
2	18	163	53	163	53	2402	10.2	291		18		61.4
2	19	168	50	168	50	2606	10.2	283		25		68.5
2	18	170	61	170	61	2377	9.2	253		33		77.1
2	19	163	48	163	48	2580	9.9	249		36		73.3
2	20	160	60	160	60	2444	10.4	262		30		68.8
2	20	166	65	166	65	2547	9.5	287		25		66.3
2	19	160	75	160	75	2416	10.9	367		25		44.4
2	18	168	60	168	60	2506	10.9	304		30		55.7
2	19	155	38	155	38	2340	10.1	331		34		51.9
2	19	155	48	155	48	2106	9.6	281		34		68.9
1	20	170	65	170	65	3788	7.1		243		7	73.1
1	17	180	90	180	90	3514	8.8		387		1	41.3
2	19	169	56	169	56	2423	14.7	274		24		59.7
2	18	165	65	165	65	2317	8.8	261		40		73.9
2	19	155	46	155	46	2455	9.2	296		24		57.8
2	19	167	53	167	53	2560	8.9	243		25		73.3
2	19	164	47	164	47	2400	9.2	267		30		71.6
2	18	158	60	158	60	2345	10.2	304		35		59.9
2	18	160	45	160	45	2451	9.2	276		29		68.6
2	17	163	48	163	48	2341	10.1	286		35		65.1
2	22	168	70	168	70	3210	9.7	295		30		64.2
2	23	162	44	162	44	1960	12.8	300		31		43.5
2	22	176	75	176	75	2454	10.5	245		33		65.6
2	21	167	62	167	62	2560	9.8	244		33		72.7
2	22	161	52	161	52	2742	9.8	252		31		73.3
2	23	160	46	160	46	1657	9.8	243		30		54.6
2	22	158	46	158	46	1838	9.8	283		31		57.5
2	22	170	49	170	49	2211	9.4	244		31		71.7
2	21	167	49	167	49	2124	10.2	298		31		58.5
2	21	170	56	170	56	2232	9.9	253		28		74
2	22	176	75	176	75	3143	9.9	279		30		58.2
2	22	160	59	160	59	2571	9.5	273		30		73.5
2	23	160	45	160	45	2389	9.4	295		30		66.1
2	21	167	65	167	65	2762	9.2	295		31		65.5
2	22	160	55	160	55	2760	12	300		32		45.7
2	21	160	73	160	73	2762	10.5	271		31		60.3
2	22	156	40	156	40	2660	11.4	295		32		47.6
2	24	167	65	167	65	3086	9.5	257		36		70.6
2	22	162	52	162	52	2787	9.3	281		35		67.7
2	21	162	54	162	54	2373	9.3	275		40		59.3
2	21	173	56	173	56	2508	9.3	253		28		74.9
2	21	162	45	162	45	2254	9.9	298		28		54.6
2	22	165	60	165	60	2433	10.5	298		30		60.4
2	22	162	50	162	50	2365	9.9	277		32		67.5
2	21	164	49	164	49	1976	9.9	300		31		56.5
2	22	170	49	170	49	2732	9.9	239		50		72.8
1	21	168	55	168	55	2764	7.6		301		6	54.5
1	21	168	60	168	60	2227	9.4		249		8	55.6
1	22	160	47	160	47	2812	7.6		242		8	71.2
1	22	172	90	172	90	3815	10.9		302		1	38.5
1	24	174	60	174	60	2928	7.6		273		9	62.8
1	22	170	65	170	65	3994	7.1		295		15	72.7
1	20	177	65	177	65	3729	7.4		249		10	74.5
1	23	183	95	183	95	5038	8.2		305		1	57.4
1	21	176	55	176	55	2250	11.1		303		1	27
1	23	170	65	170	65	2965	7.5		271		2	62.7
1	22	183	90	183	90	3440	8.2		295		2	56.2
1	21	183	74	183	74	4904	11		303		1	52
1	24	173	85	173	85	3509	10.4		248		8	45.9
1	22	175	70	175	70	3611	10.1		298		5	50.2
1	20	170	60	170	60	3790	7.8		246		5	67.1
1	22	175	75	175	75	3710	8.1		315		2	55.1
1	21	173	72	173	72	4913	9.7		306		2	56.5
1	21	168	90	168	90	4878	10.9		303		0	37.5
1	20	176	77	176	77	4014	7.3		301		6	57.3
1	23	178	78	178	78	3666	9		298		2	49.2
1	21	176	75	176	75	5399	7.7		243		3	70.2
1	22	172	75	172	75	3399	11		303		2	39.6
1	21	174	62	174	62	3623	7.2		246		5	64.4
1	23	180	75	180	75	4064	7.1		254		4	70.2
1	22	180	70	180	70	3068	9.4		295		1	44.9
1	21	173	65	173	65	3160	8		305		1	58
1	21	175	55	175	55	3533	7.7		314		10	67.7
1	22	181	84	181	84	5110	7.1		262		6	72.4
1	23	190	85	190	85	5420	7.1		265		5	75.6
1	22	175	75	175	75	4595	7.9		299		1	62.5
1	21	176	60	176	60	3805	7.9		277		5	64.3
1	22	175	75	175	75	3291	7.5		292		9	65.3
1	24	173	92	173	92	2401	8.8		321		2	39.5
1	21	168	69	168	69	2009	8.5		245		3	50.8
1	22	178	55	178	55	1908	8.5		316		0	37.8
1	21	174	63	174	63	4909	7.2		265		5	71.1
1	24	190	95	190	95	5158	7.2		268		2	69.2
1	21	178	59	178	59	3653	8.8		316		1	49.6
1	24	178	72	178	72	3617	7.9		276		4	62.8
1	22	175	68	175	68	3576	7.6		313		11	67.9
1	21	178	55	178	55	3686	8.2		245		9	67
1	22	175	65	175	65	4482	11.5		255		6	56.7
1	22	168	57	168	57	3512	9.4		365		5	50.9
[truncated: 12,801 more rows]
